# Supplementary material for: Circular RNA METTL9 contributes to neuroinflammation following traumatic brain injury by complexing with astrocytic SND1
Source: J Neuroinflammation. 2023 Feb 17;20:39. doi: 10.1186/s12974-023-02716-x (PMC9936775; doi:10.1186/s12974-023-02716-x)
Supplement: Supplementary file 6 — Additional file 6: Table S6. Differentially expressed circRNAs obtained by high-throughput circRNA microarray. [file 12974_2023_2716_MOESM6_ESM.xlsx]

## Sheet: Sheet 1
Differentially expressed circRNAs obtained by high-throughput circRNA microarray
Chr_Start_End_Strand	Gene	splicedSeqLength	human_conserved_circRNA	startEndRegion	logFC	PValue	pAdj	diffState	N1	N2	N3	N4	TBI1	TBI2	TBI3	TBI4	hasOutlier	strigency(|logFC|>1&pAdj<0.05)
chr5_169395263_169413847_+	Acot7	451		exon-exon	2.12542	0.000259032	0.159434	up	0.0841661	0.100805	0.0668058	0	0.239702	0.246263	0.252177	0.381248	FALSE	FALSE
chr8_115870140_115884906_-	Dock3	153		exon-exon	1.98802	0.00700945	0.622634	up	0.0280554	0	0.0668058	0.0255862	0.130747	0.123132	0.144101	0.127083	FALSE	FALSE
chr10_57592395_57598183_-	Nup88	448		exon-exon	1.93337	0.00370421	0.4929	up	0.112221	0	0.0222686	0.0767586	0.239702	0.172384	0.108076	0.282406	FALSE	FALSE
chr1_22725079_22738713_-	Slc18b1	475		exon-exon	1.88178	0.012717	0.626187	up	0.0561107	0	0.0668058	0	0.108956	0.123132	0.144101	0.112962	FALSE	FALSE
chr18_23881263_23979930_-	Rit2	323		exon-exon	1.78369	0.0078658	0.622634	up	0.112221	0	0.0890744	0.0255862	0.108956	0.27089	0.108076	0.310646	FALSE	FALSE
chr1_13298081_13299420_+	Reps1			exon-intergenic	1.77549	0.00303437	0.4929	up	0.0841661	0.0756041	0.0668058	0.0255862	0.152538	0.197011	0.288203	0.240045	FALSE	FALSE
chr15_41189679_41191126_+	Mipep	326		exon-exon	1.73153	0.0110876	0.622634	up	0.0280554	0	0.0222686	0.179103	0.174329	0.320142	0.144101	0.155323	FALSE	FALSE
chr7_70899448_70901509_-	Lrp1	720		exon-exon	1.68872	0.00869995	0.622634	up	0.0561107	0.0252014	0.111343	0.0255862	0.239702	0.221637	0.108076	0.183564	FALSE	FALSE
chr5_166211681_166217421_-	Ube4b	598	hsa_circ_0005199	exon-exon	1.64392	0.0210939	0.724077	up	0.0561107	0.0252014	0.133612	0	0.19612	0.0246263	0.162114	0.310646	FALSE	FALSE
chr18_2081655_2094854_+	Mib1	659		exon-exon	1.64118	0.00790747	0.622634	up	0.0280554	0.0504027	0.15588	0.0255862	0.174329	0.172384	0.180127	0.324767	FALSE	FALSE
chr2_17982674_17989217_+	Edil3	486	hsa_circ_0073244	exon-exon	1.63192	0.00712119	0.622634	up	0.140277	0.151208	0.0445372	0	0.348658	0.147758	0.396279	0.155323	FALSE	FALSE
chrX_71441398_71442017_+	Taf1			intron-intron	1.62794	0.00368131	0.4929	up	0.0561107	0.126007	0.0890744	0.0511724	0.326867	0.295516	0.252177	0.169443	FALSE	FALSE
chr20_29365492_29411379_+	Micu1	528		exon-exon	1.60675	0.012392	0.622634	up	0.0561107	0.0504027	0.0222686	0.102345	0.152538	0.246263	0.108076	0.211804	FALSE	FALSE
chr1_140131617_140158228_-	Ntrk3	1001	hsa_circ_0104827	exon-exon	1.5498	0.0231097	0.729437	up	0.0841661	0.0252014	0.133612	0	0.0653733	0.27089	0.288203	0.127083	FALSE	FALSE
chr14_28786813_28856393_-	Adgrl3	652	hsa_circ_0126738	exon-exon	1.52298	0.0343423	0.741075	up	0	0.100805	0.0445372	0.0767586	0.0217911	0.246263	0.288203	0.112962	FALSE	FALSE
chr3_51757904_51771473_+	Scn2a	636		exon-exon	1.45658	0.0433299	0.781165	up	0.0280554	0.100805	0	0.127931	0.0871644	0.0246263	0.342241	0.240045	FALSE	FALSE
chr13_56096833_56173172_+	Dennd1b	921		exon-exon	1.44163	0.0276891	0.731846	up	0.0841661	0.0504027	0	0.102345	0.130747	0.123132	0.180127	0.197684	FALSE	FALSE
chr4_66107506_66128030_+	Ttc26	670		exon-exon	1.40969	0.042121	0.781165	up	0.140277	0	0.0222686	0.0767586	0.152538	0.0492527	0.216152	0.197684	FALSE	FALSE
chr7_27174903_27184686_+	Glt8d2	383		exon-exon	1.40483	0.0315976	0.741075	up	0.224443	0.0504027	0.133612	0.0255862	0	0.566406	0.198139	0.395368	FALSE	FALSE
chr16_48591411_48622700_-	Irf2	607		exon-exon	1.3867	0.0488472	0.81258	up	0	0.126007	0.0222686	0.0511724	0.108956	0.073879	0.162114	0.183564	FALSE	FALSE
chr17_81177594_81187710_-	Hacd1	527	hsa_circ_0093247	exon-exon	1.3586	0.0347823	0.741075	up	0.0841661	0.0252014	0.0890744	0.0511724	0.108956	0.27089	0.180127	0.112962	FALSE	FALSE
chr9_96866447_96884476_+	Agap1	274	hsa_circ_0058809	exon-exon	1.34534	0.048687	0.81258	up	0.140277	0.0756041	0.0445372	0	0.217911	0.27089	0.126089	0.0706014	FALSE	FALSE
chr1_52589921_52595577_-	not_annotated			intergenic-intergenic	1.3298	0.0221454	0.726362	up	0.0841661	0.0756041	0.111343	0.0511724	0.19612	0.147758	0.162114	0.310646	FALSE	FALSE
chr10_92406310_92412581_-	Kansl1	481	hsa_circ_0044183	exon-exon	1.31727	0.0365043	0.760924	up	0.0841661	0.126007	0	0.102345	0.261493	0.073879	0.252177	0.183564	FALSE	FALSE
chr4_54573744_54574680_-	Grm8	936	hsa_circ_0133233	exon-exon	1.30678	0.0485872	0.81258	up	0.0561107	0.100805	0.0445372	0.0255862	0.152538	0.147758	0.198139	0.0847217	FALSE	FALSE
chrX_40394115_40413390_+	Sms	392		exon-exon	1.30649	0.0192164	0.686606	up	0.0841661	0.0504027	0.0668058	0.153517	0.217911	0.246263	0.216152	0.211804	FALSE	FALSE
chr1_239293163_239299795_+	Abhd17b	858	hsa_circ_0006383	exon-exon	1.296	0.0304072	0.741075	up	0.112221	0.126007	0.0668058	0.0511724	0.283284	0.344769	0.198139	0.0847217	FALSE	FALSE
chr15_46106981_46129495_+	Wdfy2	839		exon-exon	1.294	0.0444204	0.781165	up	0.0841661	0.0504027	0.0222686	0.102345	0.239702	0.147758	0.162114	0.098842	FALSE	FALSE
chr12_9061580_9062262_+	Flt1	324	hsa_circ_0100186	exon-exon	1.27053	0.0148485	0.633689	up	0.196388	0.0504027	0.111343	0.102345	0.305075	0.172384	0.252177	0.367127	FALSE	FALSE
chr6_38637078_38641066_+	Nbas	364	hsa_circ_0052728	exon-exon	1.2649	0.0178576	0.666144	up	0.0841661	0.0756041	0.133612	0.102345	0.239702	0.197011	0.324228	0.211804	FALSE	FALSE
chr16_74573011_74617254_-	Tpte2	1281		exon-exon	1.24864	0.00264799	0.4929	up	0.224443	0.252014	0.200417	0.0767586	0.501195	0.394021	0.486342	0.423609	FALSE	FALSE
chr15_59209828_59215806_-	Lacc1	1339		exon-exon	1.24111	0.0110807	0.622634	up	0.140277	0.151208	0.133612	0.0767586	0.261493	0.369395	0.234165	0.338887	FALSE	FALSE
chr17_53483963_53563999_-	not_annotated			intergenic-intergenic	1.22026	0.0328457	0.741075	up	0.140277	0.100805	0.0668058	0.0511724	0.152538	0.147758	0.27019	0.254165	FALSE	FALSE
chr1_86877735_86888952_+	Fbxo27			exon-intergenic	1.21372	0.0394212	0.781165	up	0	0.201611	0.0890744	0.127931	0.283284	0.443274	0.126089	0.169443	FALSE	FALSE
chr14_9421446_9440942_-	Cds1	434		exon-exon	1.21269	0.0348349	0.741075	up	0.196388	0.0756041	0.0445372	0.0767586	0.152538	0.320142	0.27019	0.169443	FALSE	FALSE
chr17_83502434_83539887_+	Plxdc2	520	hsa_circ_0017925	exon-exon	1.20197	0.0381703	0.764027	up	0.112221	0.151208	0.0445372	0.0511724	0.305075	0.147758	0.180127	0.197684	FALSE	FALSE
chr1_136690161_136697440_-	Sv2b	290		exon-exon	1.19094	0.0261977	0.731846	up	0.196388	0.0756041	0.0445372	0.153517	0.19612	0.394021	0.198139	0.282406	FALSE	FALSE
chr4_28457540_28478841_+	Vps50	840	hsa_circ_0135110	exon-exon	1.18926	0.0335345	0.741075	up	0.308609	0.0252014	0.178149	0.0767586	0.108956	0.689538	0.252177	0.310646	FALSE	FALSE
chr1_247711958_247745292_+	Ric1	757		exon-exon	1.18454	0.0139672	0.627148	up	0.0841661	0.100805	0.111343	0.307034	0.239702	0.4679	0.360253	0.324767	FALSE	FALSE
chr6_43306390_43309313_+	Asap2	350	hsa_circ_0009090	exon-exon	1.14422	0.041685	0.781165	up	0.0841661	0.100805	0.0890744	0.127931	0.130747	0.295516	0.144101	0.324767	FALSE	FALSE
chr6_126883894_126894194_+	Unc79	279	hsa_circ_0102960	exon-exon	1.14122	0.0289217	0.731846	up	0.0841661	0.0756041	0.222686	0.102345	0.19612	0.320142	0.396279	0.197684	FALSE	FALSE
chr1_221153092_221153265_-	not_annotated			intergenic-intergenic	1.12138	0.0319753	0.741075	up	0.252498	0.0252014	0.0445372	0.255862	0.370449	0.221637	0.288203	0.353007	FALSE	FALSE
chr4_64577853_64619042_-	Dgki	573		exon-exon	1.10408	0.0415045	0.781165	up	0.168332	0.0756041	0.0890744	0.179103	0.217911	0.295516	0.108076	0.465969	FALSE	FALSE
chr15_18655451_18675435_-	Abhd6	862		exon-exon	1.09506	0.0397554	0.781165	up	0.168332	0.126007	0.0445372	0.127931	0.152538	0.27089	0.324228	0.240045	FALSE	FALSE
chr2_189226432_189230967_-	Il6r	849		exon-exon	1.05124	0.0114711	0.622634	up	0.196388	0.252014	0.178149	0.153517	0.326867	0.369395	0.450317	0.465969	FALSE	FALSE
chr4_152355107_152355930_-	Erc1	823	hsa_circ_0000373	exon-exon	1.04609	0.0285456	0.731846	up	0.168332	0.126007	0.0890744	0.281448	0.239702	0.394021	0.504355	0.240045	FALSE	FALSE
chr10_59209146_59236929_+	Ube2g1			intron-intron	1.01182	0.0277155	0.731846	up	0	0.201611	0.289492	0.255862	0.479404	0.27089	0.414292	0.381248	FALSE	FALSE
chr14_91491307_91516715_-	Zpbp			exon-intron	0.988611	0.0441981	0.781165	up	0.0561107	0.17641	0.15588	0.20469	0.19612	0.369395	0.414292	0.225925	FALSE	FALSE
chr17_19160993_19417560_-	not_annotated			intergenic-intergenic	0.965066	0.0105694	0.622634	up	0.224443	0.37802	0.200417	0.281448	0.675524	0.615659	0.450317	0.409488	FALSE	FALSE
chr19_45001003_45006039_+	Cntnap4	795	hsa_circ_0106000	exon-exon	0.962775	0.0214714	0.724077	up	0.140277	0.17641	0.31176	0.281448	0.414031	0.394021	0.702494	0.296526	FALSE	FALSE
chr14_25899868_25945016_+	Epha5	1218	hsa_circ_0126800	exon-exon	0.961839	0.0443457	0.781165	up	0.168332	0.17641	0.178149	0.127931	0.39224	0.172384	0.486342	0.225925	FALSE	FALSE
chr9_112406659_112412113_+	Man2a1	626	hsa_circ_0127534	exon-exon	0.945103	0.034775	0.741075	up	0.392775	0.17641	0.15588	0.0767586	0.305075	0.492527	0.342241	0.395368	FALSE	FALSE
chr1_140044381_140142798_-	Ntrk3	1121		exon-exon	0.935094	0.00332903	0.4929	up	0.897772	0.352819	0.578984	0.53731	1.30747	1.42833	1.20685	0.621293	FALSE	FALSE
chrX_13262783_13279026_-	Tspan7	676	hsa_circ_0140264	exon-exon	0.93336	0.0235831	0.731708	up	0.140277	0.478826	0.0668058	0.486138	0.544778	0.4679	0.666469	0.550691	FALSE	FALSE
chr6_28004504_28051704_+	Dtnb	728	hsa_circ_0119622	exon-exon	0.932803	0.00358485	0.4929	up	0.673329	0.529229	0.400835	0.409379	1.28568	0.763417	0.612431	1.15786	FALSE	FALSE
chr13_72342020_72367981_-	Cacna1e	515	hsa_circ_0111401	exon-exon	0.932444	0.0300449	0.741075	up	0.140277	0.252014	0.133612	0.281448	0.435822	0.492527	0.360253	0.282406	FALSE	FALSE
chr10_39683305_39705408_+	Acsl6	1071		exon-exon	0.915885	0.02579	0.731846	up	0.168332	0.327618	0.200417	0.486138	0.261493	0.960427	0.576406	0.465969	FALSE	FALSE
chr13_105699058_105701842_+	Gpatch2	442	hsa_circ_0002843	exon-exon	0.904158	0.0224222	0.726362	up	0.925827	0.0756041	0.779401	0.281448	1.4818	0.640285	0.972684	0.776616	FALSE	FALSE
chr2_202902837_202914789_-	Man1a2	625	hsa_circ_0110604	exon-exon	0.862035	0.0291311	0.731846	up	0.168332	0.403222	0.200417	0.358207	0.501195	0.492527	0.756532	0.324767	FALSE	FALSE
chr1_190980863_190991049_+	Mettl9	586	hsa_circ_0002696	exon-exon	0.856572	0.000893476	0.366623	up	0.673329	1.31047	1.33612	1.43283	2.15732	2.68427	2.50376	1.36967	FALSE	FALSE
chr5_105182876_105187360_+	Dennd4c	740		exon-exon	0.846252	0.0344162	0.741075	up	0.224443	0.226812	0.244955	0.20469	0.348658	0.418648	0.360253	0.49421	FALSE	FALSE
chr13_72960659_72969502_-	Xpr1	540	hsa_circ_0015513	exon-exon	0.831526	0.0161991	0.643404	up	0.42083	0.403222	0.334029	0.562896	0.610151	1.28057	0.504355	0.706014	FALSE	FALSE
chr18_17300167_17312861_+	Fhod3	624		exon-exon	0.826491	0.0140102	0.627148	up	0.280554	0.327618	0.578984	0.307034	0.697315	0.763417	0.594418	0.649533	FALSE	FALSE
chr1_242846344_242846927_-	Cbwd1			intron-intron	0.816597	0.0462472	0.807521	up	0.252498	0.151208	0.178149	0.562896	0.522986	0.344769	0.414292	0.706014	FALSE	FALSE
chr20_45189471_45193661_-	Slc16a10	599	hsa_circ_0130335	exon-exon	0.813351	0.0155032	0.636147	up	0.533052	0.453625	0.534446	0.358207	1.28568	0.54178	0.936659	0.564811	FALSE	FALSE
chr2_242041488_242126473_+	Ppp3ca	724		exon-exon	0.77595	0.0286256	0.731846	up	0.533052	0.252014	0.289492	0.33262	0.78448	0.443274	0.54038	0.621293	FALSE	FALSE
chr1_255706979_255728514_-	Cpeb3	377	hsa_circ_0019145	exon-exon	0.773372	0.0176329	0.666144	up	0.673329	0.428423	0.267223	0.383793	0.740898	0.689538	0.828583	0.706014	FALSE	FALSE
chr13_46517549_46528672_+	Thsd7b	543	hsa_circ_0117407	exon-exon	0.771086	0.0105486	0.622634	up	0.392775	0.478826	0.578984	0.511724	0.78448	0.689538	0.990697	0.889578	FALSE	FALSE
chr18_3175482_3176344_+	Rbbp8			intron-exon	0.731037	0.0217635	0.724077	up	0.561107	0.302416	0.556715	0.562896	0.522986	0.911175	1.00871	0.847217	FALSE	FALSE
chr11_34612626_34614139_-	not_annotated			intergenic-intergenic	0.720937	0.012135	0.622634	up	0.561107	0.453625	0.645789	0.818758	0.9806	0.812669	1.22486	1.05902	FALSE	FALSE
chr18_77512806_77520779_-	Atp9b	439	hsa_circ_0108900	exon-exon	0.707786	0.0487656	0.81258	up	0.308609	0.428423	0.222686	0.307034	0.58836	0.443274	0.54038	0.49421	FALSE	FALSE
chr18_4217009_4246828_-	Osbpl1a	411	hsa_circ_0108094	exon-exon	0.666058	0.0423259	0.781165	up	0.476941	0.428423	0.400835	0.409379	0.544778	0.935801	0.522368	0.734255	FALSE	FALSE
chr7_2440627_2448053_+	Prim1	696		exon-exon	0.6559	0.04833	0.81258	up	0.533052	0.226812	0.534446	0.869931	0.566569	0.886548	0.954672	0.98842	FALSE	FALSE
chr1_139943397_139956356_-	Ntrk3	548	hsa_circ_0036657	exon-exon	0.62725	0.0183365	0.673796	up	1.71138	1.28527	0.668058	1.10021	1.54717	2.04399	2.37767	1.36967	FALSE	FALSE
chr15_47963485_47964008_+	LOC102554677			exon-exon	-0.59474	0.0381412	0.764027	down	1.23444	1.26007	0.779401	1.17696	0.762689	0.886548	0.432304	0.861337	FALSE	FALSE
chr19_12691065_12713398_-	Large1	509	hsa_circ_0063013	exon-exon	-0.628631	0.044391	0.781165	down	2.38471	1.66329	1.42519	0.997861	0.414031	0.911175	1.06275	1.72267	FALSE	FALSE
chr7_30727477_30735182_+	Anks1b	462	hsa_circ_0007294	exon-exon	-0.64138	0.0329208	0.741075	down	1.48693	1.38608	1.44746	0.53731	0.501195	0.812669	0.846596	0.931939	FALSE	FALSE
chr1_194916199_194920595_-	LOC103691231			intron-intron	-0.673054	0.0138935	0.627148	down	1.29055	0.932451	0.979818	1.3049	0.871644	0.73879	0.684482	0.550691	FALSE	FALSE
chr19_39164241_39195019_+	Sntb2			intron-exon	-0.679598	0.0422492	0.781165	down	0.78555	0.705638	0.556715	0.588482	0.522986	0.418648	0.234165	0.465969	FALSE	FALSE
chr5_151944768_151947717_-	Arid1a	786	hsa_circ_0008494	exon-exon	-0.686594	0.012384	0.622634	down	1.03805	1.05846	1.18024	1.10021	0.501195	0.935801	0.684482	0.621293	FALSE	FALSE
chr14_60135742_60136313_+	Sel1l3	571	hsa_circ_0126072	exon-exon	-0.691849	0.00754167	0.622634	down	1.29055	3.40218	2.38274	1.63752	1.54717	1.15744	1.22486	1.46851	FALSE	FALSE
chr10_71546977_71557193_+	Acaca			intron-exon	-0.692922	0.00179464	0.490935	down	4.34858	3.37698	2.87265	2.66096	1.63433	2.90591	1.89133	1.8074	FALSE	FALSE
chr7_102723272_102723586_+	Pvt1	314		exon-exon	-0.694378	0.0151859	0.633689	down	1.3186	0.781242	0.95755	0.946689	0.653733	0.689538	0.648456	0.49421	FALSE	FALSE
chr7_126970755_126979759_+	Gramd4	332	hsa_circ_0001250	exon-exon	-0.7466	0.0147131	0.633689	down	0.561107	0.882048	0.779401	1.02345	0.414031	0.4679	0.504355	0.536571	FALSE	FALSE
chr2_89498121_89498400_-	Ralyl	273	hsa_circ_0137193	exon-exon	-0.748896	0.0281154	0.731846	down	0.476941	0.882048	0.95755	1.17696	0.631942	0.73879	0.522368	0.240045	FALSE	FALSE
chr18_56296134_56296306_+	not_annotated			intergenic-intergenic	-0.758233	0.0325514	0.741075	down	0.504997	0.478826	0.467641	0.972275	0.326867	0.418648	0.396279	0.296526	FALSE	FALSE
chr1_151225343_151226199_+	Grm5			exon-exon	-0.763563	0.023776	0.731708	down	0.701384	0.630034	0.601252	1.07462	0.501195	0.27089	0.324228	0.635413	FALSE	FALSE
chr4_66172554_66232564_+	Ubn2	3765	hsa_circ_0133520	exon-exon	-0.798641	0.0119141	0.622634	down	1.20638	1.66329	1.53653	0.921103	0.653733	1.3052	0.846596	0.324767	FALSE	FALSE
chr1_157646234_157659725_+	Rab30	1034		exon-exon	-0.807208	0.0107041	0.622634	down	0.953882	1.08366	0.645789	0.614069	0.414031	0.615659	0.378266	0.48009	FALSE	FALSE
chr2_20507149_20519067_+	Ssbp2	135	hsa_circ_0129840	exon-exon	-0.820702	0.0425322	0.781165	down	0.42083	0.478826	0.356298	0.486138	0.39224	0.197011	0.126089	0.268285	FALSE	FALSE
chr13_110443908_110450689_+	Lpgat1	497	hsa_circ_0111866	exon-exon	-0.822376	0.0265553	0.731846	down	0.757495	0.428423	0.378566	0.767586	0.435822	0.295516	0.378266	0.211804	FALSE	FALSE
chr2_240854067_240867796_-	Nfkb1	449		exon-exon	-0.827996	0.00995329	0.622634	down	1.09416	0.806444	1.24704	0.716413	0.610151	0.591032	0.73852	0.268285	FALSE	FALSE
chr12_44821089_44825909_-	Ksr2	292		exon-exon	-0.869608	0.0168511	0.648243	down	0.533052	0.882048	0.645789	0.844344	0.305075	0.147758	0.720507	0.381248	FALSE	FALSE
chr12_39627015_39635912_-	Anapc7	386	hsa_circ_0028193	exon-exon	-0.878823	0.0380837	0.764027	down	0.617218	0.403222	0.757132	0.230276	0.239702	0.344769	0.414292	0.112962	FALSE	FALSE
chr14_60189927_60204485_+	Sel1l3	713		exon-exon	-0.885899	0.0289353	0.731846	down	0.36472	0.781242	0.556715	0.230276	0.326867	0.221637	0.198139	0.296526	FALSE	FALSE
chr13_109403514_109459916_-	Rps6kc1	779	hsa_circ_0111928	exon-exon	-0.917214	0.0420954	0.781165	down	0.392775	0.327618	0.423103	0.409379	0.239702	0.197011	0.342241	0.0564811	FALSE	FALSE
chrX_144328479_144330480_+	RGD1561327		hsa_circ_0001946	intron-intron	-0.99634	0.0119352	0.622634	down	0.448886	1.51208	3.09534	0.716413	0.348658	1.20669	0.81057	0.564811	FALSE	FALSE
chr1_260968222_260976951_-	Slit1	216	hsa_circ_0094672	exon-exon	-1.00536	0.025913	0.731846	down	0.476941	0.55443	0.289492	0.511724	0.19612	0.0492527	0.486342	0.155323	FALSE	FALSE
chr8_23037218_23048640_-	Elavl3	704		exon-exon	-1.02314	0.0166972	0.648243	down	0.561107	0.352819	0.31176	0.511724	0.39224	0.147758	0.162114	0.155323	FALSE	FALSE
chr8_46716190_46722122_-	Tbcel	501	hsa_circ_0095210	exon-exon	-1.07168	0.0252551	0.731846	down	0.392775	0.17641	0.267223	0.358207	0.108956	0.147758	0.144101	0.155323	FALSE	FALSE
chr5_60390690_60393196_+	Zcchc7	341	hsa_circ_0087050	exon-exon	-1.08738	0.027652	0.731846	down	0.336664	0.226812	0.267223	0.409379	0.239702	0.0246263	0.162114	0.141203	FALSE	FALSE
chr17_75579711_75604406_+	Celf2	487	hsa_circ_0092680	exon-exon	-1.08869	0.0308132	0.741075	down	0.196388	0.252014	0.244955	0.33262	0.108956	0.073879	0.126089	0.155323	FALSE	FALSE
chr16_2138231_2171786_-	Slmap	1053	hsa_circ_0124362	exon-exon	-1.08882	0.0404755	0.781165	down	0.168332	0.201611	0.267223	0.409379	0.0871644	0.246263	0.0900634	0.0847217	FALSE	FALSE
chr20_31723609_31736111_-	RGD1305587			intergenic-exon	-1.10928	0.00841997	0.622634	down	0.308609	0.529229	0.534446	0.358207	0.174329	0.123132	0.324228	0.169443	FALSE	FALSE
chr4_11098245_11152065_-	Magi2	1286	hsa_circ_0134737	exon-exon	-1.12215	0.0130422	0.627148	down	0.224443	0.428423	0.400835	0.358207	0.0871644	0.147758	0.216152	0.183564	FALSE	FALSE
chr15_47434568_47439015_-	Prss55	584		exon-exon	-1.1263	0.0371186	0.761549	down	0.252498	0.453625	0.133612	0.281448	0.0217911	0.0985054	0.198139	0.169443	FALSE	FALSE
chr19_32527920_32528958_-	Zfp827	1038	hsa_circ_0006204	exon-exon	-1.17937	0.00334053	0.4929	down	0.504997	0.579631	0.578984	0.358207	0.370449	0.246263	0.126089	0.169443	FALSE	FALSE
chr6_57720452_57821418_+	Dgkb	1588		exon-exon	-1.18887	0.0311457	0.741075	down	0.168332	0.327618	0.244955	0.33262	0.0217911	0.221637	0.180127	0.0564811	FALSE	FALSE
chr5_122580013_122593611_-	Wdr78	658		exon-exon	-1.19183	0.03664	0.760924	down	0.392775	0.17641	0.378566	0.102345	0.108956	0.172384	0.162114	0.0282406	FALSE	FALSE
chr7_29603868_29624094_-	Ano4	278	hsa_circ_0008008	exon-exon	-1.19837	0.00893164	0.622634	down	0.336664	0.529229	0.31176	0.281448	0.0653733	0.197011	0.162114	0.197684	FALSE	FALSE
chr2_38006902_38014366_-	Ipo11	332	hsa_circ_0001491	exon-exon	-1.20918	0.00380386	0.4929	down	0.673329	0.327618	0.95755	0.358207	0.130747	0.295516	0.162114	0.395368	FALSE	FALSE
chr7_32930267_32982696_-	LOC102548260			exon-exon	-1.23724	0.0253299	0.731846	down	0.196388	0.17641	0.31176	0.307034	0.152538	0.0246263	0.054038	0.169443	FALSE	FALSE
chr5_124588621_124594190_-	Prkaa2	552	hsa_circ_0113679	exon-exon	-1.24557	0.0278276	0.731846	down	0.224443	0.201611	0.178149	0.179103	0.0653733	0.0985054	0.108076	0.0564811	FALSE	FALSE
chr1_278698311_278900769_+	Atrnl1	3785		exon-exon	-1.24567	0.0472155	0.81258	down	0.252498	0.226812	0.133612	0.230276	0.0435822	0	0.234165	0.0564811	FALSE	FALSE
chr5_144367259_144380803_-	Ago3	868		exon-exon	-1.28066	0.00762221	0.622634	down	0.280554	0.277215	0.334029	0.409379	0.108956	0.123132	0.0720507	0.211804	FALSE	FALSE
chr19_12652624_12713398_-	Large1	681	hsa_circ_0063009	exon-exon	-1.30157	0.00506986	0.595816	down	0.392775	0.55443	0.534446	0.358207	0	0.123132	0.288203	0.296526	FALSE	FALSE
chr13_83634262_83660292_-	Dcaf6	1278		exon-exon	-1.30315	0.0149444	0.633689	down	0.280554	0.17641	0.445372	0.153517	0.0653733	0.0985054	0.126089	0.127083	FALSE	FALSE
chr19_32214550_32215127_+	Smad1	577	hsa_circ_0007970	exon-exon	-1.32044	0.010863	0.622634	down	0.336664	0.252014	0.244955	0.230276	0.0871644	0.0492527	0.108076	0.155323	FALSE	FALSE
chr14_43420838_43430679_+	Apbb2		hsa_circ_0008453	exon-exon	-1.35528	0.036779	0.760924	down	0.196388	0.201611	0.133612	0.102345	0.0217911	0.0985054	0.0180127	0.098842	FALSE	FALSE
chr11_34462324_34500943_-	Hlcs	1553	hsa_circ_0061652	exon-exon	-1.36592	0.0198023	0.696475	down	0.252498	0.17641	0.15588	0.153517	0.0653733	0.0492527	0.0720507	0.0847217	FALSE	FALSE
chr13_82185979_82190210_+	Kifap3	290	hsa_circ_0111115	exon-exon	-1.37492	0.0192428	0.686606	down	0.140277	0.226812	0.289492	0.127931	0.0435822	0.073879	0.108076	0.0706014	FALSE	FALSE
chr9_31315097_31342685_-	Adgrb3	781		exon-exon	-1.37893	0.0081823	0.622634	down	0.196388	0.327618	0.244955	0.409379	0.0871644	0.0246263	0.126089	0.183564	FALSE	FALSE
chr4_125604857_125618276_-	LOC103692189			exon-intergenic	-1.38721	0.00995479	0.622634	down	0.448886	0.17641	0.445372	0.153517	0.0871644	0.221637	0.054038	0.112962	FALSE	FALSE
chr14_82168328_82171569_-	Whsc1			intron-exon	-1.38856	0.0426195	0.781165	down	0.140277	0.126007	0.0668058	0.230276	0.0435822	0.0246263	0.108076	0.0282406	FALSE	FALSE
chr5_52268885_52313634_-	not_annotated			intergenic-intergenic	-1.44132	0.00520859	0.595816	down	0.196388	0.453625	0.200417	0.53731	0.217911	0.073879	0.054038	0.155323	FALSE	FALSE
chr5_144896344_144907761_-	Zmym4	769		exon-exon	-1.44483	0.0303261	0.741075	down	0.224443	0.100805	0.467641	0.0511724	0	0.0985054	0.0720507	0.127083	FALSE	FALSE
chr1_125490828_125491822_+	Apba2	994	hsa_circ_0004695	exon-exon	-1.48191	0.0317119	0.741075	down	0.196388	0.201611	0.15588	0.0511724	0	0.123132	0.0360253	0.0564811	FALSE	FALSE
chr19_25632215_25647653_+	Cacna1a	564		exon-exon	-1.50731	0.0107402	0.622634	down	0.224443	0.151208	0.133612	0.33262	0.0871644	0.0985054	0.054038	0.0564811	FALSE	FALSE
chr1_164046101_164064815_-	Uvrag	272		exon-exon	-1.52883	0.00924993	0.622634	down	0.252498	0.277215	0.31176	0.127931	0.19612	0.0492527	0.054038	0.0423609	FALSE	FALSE
chr13_35769418_35784163_+	not_annotated			intergenic-intergenic	-1.57846	0.0162027	0.643404	down	0.196388	0.126007	0.133612	0.127931	0.0217911	0.0492527	0.0720507	0.0423609	FALSE	FALSE
chr2_257848218_257850928_-	LOC365985			intron-exon	-1.59947	0.00914196	0.622634	down	0.224443	0.252014	0.111343	0.230276	0.108956	0	0.0900634	0.0564811	FALSE	FALSE
chr9_28529456_28595563_-	Rims1	1726		exon-exon	-1.64188	0.0282538	0.731846	down	0.0841661	0.100805	0.222686	0.179103	0	0.147758	0.054038	0	FALSE	FALSE
chr6_21796912_21827554_-	Ttc27	668		exon-exon	-1.73438	0.00291095	0.4929	down	0.392775	0.252014	0.0890744	0.383793	0.0653733	0.0492527	0.054038	0.141203	FALSE	FALSE
chr20_29560465_29568251_+	Ascc1	494		exon-exon	-1.73678	0.0136799	0.627148	down	0.168332	0.126007	0.133612	0.179103	0.130747	0	0.0360253	0.0141203	FALSE	FALSE
chr10_15358868_15376292_-	Rab11fip3	596		exon-exon	-1.81911	0.0053241	0.595816	down	0.112221	0.37802	0.133612	0.20469	0.130747	0.0246263	0.0180127	0.0564811	FALSE	FALSE
chr10_73759987_73764510_-	Med13	813	hsa_circ_0045096	exon-exon	-1.82071	0.00118574	0.417042	down	0.308609	0.201611	0.334029	0.179103	0.0435822	0.0985054	0.0720507	0.0706014	FALSE	FALSE
chr1_194861223_194922492_-	LOC103691231			intron-intron	-1.83254	0.000216631	0.159434	down	0.841661	0.655236	0.267223	0.230276	0.0871644	0.295516	0.0900634	0.098842	FALSE	FALSE
chr2_188127806_188128630_+	not_annotated			intergenic-intergenic	-2.03	0.00335522	0.4929	down	0.140277	0.100805	0.178149	0.255862	0.0435822	0.0985054	0.0180127	0.0141203	FALSE	FALSE
chr6_135360201_135374135_+	Tecpr2	2316		exon-exon	-2.35175	0.000373668	0.183994	down	0.280554	0.277215	0.133612	0.127931	0.0435822	0.0246263	0.054038	0.0282406	FALSE	FALSE
chr13_56077084_56098861_+	Dennd1b	214	hsa_circ_0015800	exon-exon	-2.50532	0.00168701	0.490935	down	0.112221	0.100805	0.111343	0.153517	0	0.0492527	0	0.0282406	FALSE	FALSE
chr5_52531779_52531876_-	not_annotated			intergenic-intergenic	-2.74983	1.57935e-05	0.0194418	down	0.336664	0.226812	0.200417	0.358207	0.0871644	0.0492527	0.0360253	0	FALSE	TRUE
chr8_94007877_94070462_-	Ube3d	412	hsa_circ_0132401	exon-exon	-3.12602	1.48103e-05	0.0194418	down	0.112221	0.252014	0.334029	0.179103	0.0435822	0	0	0.0423609	FALSE	TRUE
