# Supplementary material for: Circular RNA METTL9 contributes to neuroinflammation following traumatic brain injury by complexing with astrocytic SND1
Source: J Neuroinflammation. 2023 Feb 17;20:39. doi: 10.1186/s12974-023-02716-x (PMC9936775; doi:10.1186/s12974-023-02716-x)
Supplement: Supplementary file 9 — Additional file 9: Table S9. Proteins that may bind circMETTL9 obtained by catRAPID algorithm. [file 12974_2023_2716_MOESM9_ESM.xlsx]

## Sheet: output_reduced
Proteins that may bind circMETTL9 obtained by catRAPID algorithm
Protein_ID	RNA_ID	Top_RNA_fragment	Annotation	Interaction_Propensity	Z_score	RBP_Propensity	RNA_Binding_Domains_IDs	numof.RNA.Binding_Domains_Instances	RNA.Binding_Motifs_IDs	numof.RNA_Binding_Motifs_Instances	Ranking
G3V9K0_Cars	untitled.rna	126-177	-	98.41	1.98	1	PF01406	1	-	0	0.58263
D4A997_Htatsf1	untitled.rna	126-177	-	92.13	1.82	1	PF00076	2	-	0	0.575726
F1LRM0_Scaper	untitled.rna	126-177	-	90.93	1.79	1	PF12874	1	-	0	0.574406
P97573_Inpp5d	untitled.rna	126-177	-	90.35	1.77	1	PF03372	1	-	0	0.573769
G3V9M1_Ddx23	untitled.rna	126-177	-	89.01	1.74	1	PF00270,PF00271	2	-	0	0.572296
Q76MT4_Esf1	untitled.rna	126-177	-	88.13	1.71	1	PF08159	1	-	0	0.571328
A0A0G2K5R4_Zfc3h1	untitled.rna	126-177	-	86.57	1.67	1	PF10650	1	-	0	0.569613
A0A0U1RS25_Upf1	untitled.rna	126-177	-	86.27	1.66	1	PF09416,PF13087,PF13086,PF13604,PF13245,PF04851	7	-	0	0.569283
F1LR36_Supt6h	untitled.rna	126-177	-	86.23	1.66	1	PF00575	1	-	0	0.569239
D3ZUC2_Mov10	untitled.rna	126-177	-	84.48	1.62	1	PF13087,PF13086,PF13604,PF13245,PF04851	6	-	0	0.567315
D3ZBY5_Ddx10	untitled.rna	126-177	-	84.28	1.61	1	PF00270,PF00271,PF13959,PF04851	4	-	0	0.567095
F1LNJ2_Snrnp200	untitled.rna	126-177	-	84.16	1.61	1	PF00270,PF04851,PF00271	5	-	0	0.566964
Q5XIW8_Sart1	untitled.rna	126-177	-	83.65	1.59	1	PF03343	1	-	0	0.566403
Q562A2_Zfr	untitled.rna	126-177	-	83.58	1.59	1	PF07528,PF12874	3	-	0	0.566326
A0A0G2K9R3_Supv3l1	untitled.rna	126-177	-	82.9	1.57	1	PF12513,PF00271	2	-	0	0.565578
Q62780_Ddx46	untitled.rna	126-177	-	82.14	1.55	1	PF00270,PF00271	2	-	0	0.564743
D4ACF1_Eif4enif1	untitled.rna	126-177	-	82.03	1.55	1	PF10477	1	-	0	0.564622
A0A0G2K0Z9_Nop14	untitled.rna	126-177	-	81.75	1.54	1	PF04147	1	-	0	0.564314
D4A6Q6_Ino80	untitled.rna	126-177	-	81.46	1.54	1	PF00176,PF00271,PF04851	3	-	0	0.563995
D3ZZY2_Utp14a	untitled.rna	126-177	-	81.37	1.53	1	PF04615	1	-	0	0.563896
E9PTV4_Bms1	untitled.rna	126-177	-	81.24	1.53	1	PF08142	1	-	0	0.563753
Q9JKB5_Arid4b	untitled.rna	126-177	-	80.92	1.52	1	-	0	-	0	0.563401
Q8K1P7_Smarca4	untitled.rna	126-177	-	80.7	1.52	1	PF00176,PF00271,PF07533,PF04851	4	-	0	0.56316
G3V6W5_Ifih1	untitled.rna	126-177	-	80.39	1.51	1	PF11648,PF00271,PF04851,PF00270	4	-	0	0.562819
F7ESZ5_LOC317588	untitled.rna	126-177	-	80.27	1.5	1	PF00152	2	-	0	0.562687
D3ZIE5_Smarca1	untitled.rna	126-177	-	80.01	1.5	1	PF00176,PF00271,PF04851,PF00270	4	-	0	0.562401
D4A2P1_Ccar1	untitled.rna	126-177	-	79.94	1.5	1	PF14444,PF02037	2	-	0	0.562324
A0A0G2K016_Sun1	untitled.rna	126-177	-	79.82	1.49	1	PF09387	1	-	0	0.562192
D4A628_Polq	untitled.rna	126-177	-	79.79	1.49	1	PF00270,PF00271	2	-	0	0.562159
F1LTH9_Wrn	untitled.rna	126-177	-	79.64	1.49	1	PF01612,PF00270,PF00271,PF00570	4	-	0	0.561994
A0A0G2K355_Dpyd	untitled.rna	126-177	-	79.53	1.48	1	PF01207	1	-	0	0.561873
M0R3M4_Ranbp2	untitled.rna	126-177	-	79.18	1.48	1	PF00641,PF00160	7	-	0	0.561489
O08837_Cdc5l	untitled.rna	126-177	-	79.11	1.47	1	PF11831	1	-	0	0.561412
D4A9D6_Dhx9	untitled.rna	126-177	-	78.98	1.47	1	PF00035,PF00271,PF04408,PF00270	5	-	0	0.561269
A0A0G2JSR7_Matr3	untitled.rna	126-177	-	78.93	1.47	1	-	0	-	0	0.561214
P18395_Csde1	untitled.rna	126-177	-	78.9	1.47	1	PF00313,PF12901	6	-	0	0.561181
F1LZ05_Parp14	untitled.rna	126-177	-	78.66	1.46	1	PF00644	1	-	0	0.560917
F1LVT9_RGD1559575	untitled.rna	126-177	-	78.65	1.46	1	PF01926	2	-	0	0.560906
E9PT66_Sf3b3	untitled.rna	126-177	-	78.64	1.46	1	PF03178	1	-	0	0.560895
D4A589_Smg6	untitled.rna	126-177	-	78.57	1.46	1	PF10373,PF13638,PF10374	3	-	0	0.560818
D3ZHU8_Rbm19	untitled.rna	126-177	-	78.28	1.45	1	PF00076	5	-	0	0.560499
D4A2D7_Ipo4	untitled.rna	126-177	-	77.59	1.43	1	PF03810	1	-	0	0.559741
D3ZEL0_LOC500684	untitled.rna	126-177	-	77.55	1.43	1	PF02847,PF02854	2	-	0	0.559697
D3ZXQ5_Tdrd6	untitled.rna	126-177	-	77.49	1.43	1	PF00567	7	-	0	0.559631
Q9ESW0_Ddb1	untitled.rna	126-177	-	77.27	1.43	1	PF03178	1	-	0	0.559389
Q04462_Vars1	untitled.rna	126-177	-	76.83	1.41	1	PF00133,PF08264,PF09334	3	-	0	0.558905
F1LY38_Cwc22	untitled.rna	126-177	-	76.72	1.41	1	PF02847,PF02854	2	-	0	0.558784
D4AAN0_Urb2	untitled.rna	126-177	-	76.5	1.41	1	PF10441	1	-	0	0.558542
F1LQP9_Tnpo1	untitled.rna	126-177	-	76.39	1.4	1	PF03810	1	-	0	0.558421
D3ZTW1_Ints5	untitled.rna	126-177	-	75.86	1.39	1	PF14838,PF14837	2	-	0	0.557839
Q5RJZ1_Rtel1	untitled.rna	126-177	-	75.68	1.38	1	PF04851	1	-	0	0.557641
M0R6J5_Nom1	untitled.rna	126-177	-	75.53	1.38	1	PF02847,PF02854	2	-	0	0.557476
F7FHF7_LOC100911485	untitled.rna	126-177	-	75.32	1.37	1	PF01926	1	-	0	0.557245
A0A0G2K9V6_Tars	untitled.rna	126-177	-	75.18	1.37	1	PF00587,PF03129,PF07973	3	-	0	0.557091
Q3KRF2_Hdlbp	untitled.rna	126-177	-	74.81	1.36	1	PF00013	14	-	0	0.556684
E9PTR3_Drosha	untitled.rna	126-177	-	74.73	1.36	1	PF14622,PF00636,PF00035	5	-	0	0.556596
D4A7S4_Urb1	untitled.rna	126-177	-	74.6	1.35	1	PF11707	1	-	0	0.556453
A0A0G2JWJ2_Stk31	untitled.rna	126-177	-	74.56	1.35	1	PF00567	1	-	0	0.556409
Q5M7V8_Thrap3	untitled.rna	126-177	-	74.24	1.35	1	PF15440	1	-	0	0.556058
Q673L6_Tert	untitled.rna	126-177	-	74.19	1.34	1	PF12009,PF00078	2	-	0	0.556003
Q9WVR3_Inppl1	untitled.rna	126-177	-	74.15	1.34	1	PF03372	1	-	0	0.555959
D3ZER6_Tnpo2	untitled.rna	126-177	-	74.07	1.34	1	PF03810	1	-	0	0.555871
A0A0G2K0C8_Aff1	untitled.rna	126-177	-	73.79	1.33	1	PF05110	1	-	0	0.555563
D4A3S8_Nsun2	untitled.rna	126-177	-	73.78	1.33	1	PF01189	1	-	0	0.555552
D3ZHD6_Rbm15b	untitled.rna	126-177	-	73.77	1.33	1	PF07744,PF00076	3	-	0	0.555541
Q8R500_Mfn2	untitled.rna	126-177	-	73.75	1.33	1	PF01926	1	-	0	0.555519
D3ZAI0_U2surp	untitled.rna	126-177	-	73.71	1.33	1	PF01805,PF00076,PF08312	3	-	0	0.555475
E9PTG1_Smarca2	untitled.rna	126-177	-	73.66	1.33	1	PF00176,PF00271,PF07533,PF04851	4	-	0	0.55542
D4A3I0_Zranb1	untitled.rna	126-177	-	73.24	1.32	1	PF00641	1	-	0	0.554958
D3ZHM7_Dnttip2	untitled.rna	126-177	-	73.19	1.32	1	PF08698	1	-	0	0.554903
A0A0G2JVY3_A0A0G2JVY3	untitled.rna	126-177	-	73.05	1.31	1	PF00078,PF02994,PF03372	3	-	0	0.554749
Q5U2Z5_Cmtr1	untitled.rna	126-177	-	73.02	1.31	1	PF01728,PF01585	2	-	0	0.554716
F1M298_Fbh1	untitled.rna	126-177	-	72.97	1.31	1	PF00580,PF13245	2	-	0	0.554661
D3ZQW1_Blm	untitled.rna	126-177	-	72.96	1.31	1	PF08072,PF00270,PF00271,PF00570	4	-	0	0.55465
E9PT24_Zeb1	untitled.rna	126-177	-	72.94	1.31	1	PF00096	1	-	0	0.554628
Q66X93_Snd1	untitled.rna	126-177	-	72.75	1.31	1	PF00565,PF00567	6	-	0	0.55442
A0A0G2JZI0_Safb	untitled.rna	126-177	-	72.73	1.31	1	PF00076,PF02037,PF13893	3	-	0	0.554398
P27008_Parp1	untitled.rna	126-177	-	72.7	1.3	1	PF00644,PF05406	2	-	0	0.554365
P55266_Adar	untitled.rna	126-177	-	72.59	1.3	1	PF02137,PF02295,PF00035	6	-	0	0.554244
D4AE96_Ipo7	untitled.rna	126-177	-	72.51	1.3	1	PF03810	1	-	0	0.554156
Q5RJT2_Ftsj3	untitled.rna	126-177	-	72.39	1.3	1	PF01728	1	-	0	0.554024
F1LM55_Ccar2	untitled.rna	126-177	-	72.2	1.29	1	PF14444	1	-	0	0.553815
D3ZQI6_Xpo4	untitled.rna	126-177	-	71.98	1.29	1	-	0	-	0	0.553573
D4A5A6_Polr2a	untitled.rna	126-177	-	71.93	1.28	1	PF04997,PF04998,PF00623,PF04992,PF04990,PF04983,PF05000	7	-	0	0.553518
D4A031_Ddx42	untitled.rna	126-177	-	71.88	1.28	1	PF00270,PF00271,PF04851	3	-	0	0.553463
Q5U2Y6_Tfip11	untitled.rna	126-177	-	71.72	1.28	1	PF01585	1	-	0	0.553287
D4A2G4_Dgcr8	untitled.rna	126-177	-	71.69	1.28	1	PF00035	2	-	0	0.553254
A0A0G2K094_Arid4a	untitled.rna	126-177	-	71.62	1.28	1	PF11717	1	-	0	0.553177
D4A3S7_Unkl	untitled.rna	126-177	-	70.91	1.26	1	PF00642	1	-	0	0.552397
A0A0G2JT53_Zfp521	untitled.rna	126-177	-	70.81	1.25	1	-	0	-	0	0.552287
D3ZXJ5_Efl1	untitled.rna	126-177	-	70.66	1.25	1	PF00009,PF00679	2	-	0	0.552122
F7EPZ4_Dis3	untitled.rna	126-177	-	70.62	1.25	1	PF00773,PF13638	2	-	0	0.552078
D4A321_Dhx38	untitled.rna	126-177	-	70.57	1.25	1	PF04408,PF00271,PF00270	3	-	0	0.552023
F1LP71_LOC103689941	untitled.rna	126-177	-	70.48	1.25	1	PF03372	1	-	0	0.551924
A0A0G2JZI2_Eprs	untitled.rna	126-177	-	70.47	1.25	1	PF00749,PF03950,PF09180,PF03129,PF00587	5	-	0	0.551913
F1LS86_Iars	untitled.rna	126-177	-	70.4	1.24	1	PF00133,PF08264,PF09334	3	-	0	0.551836
Q66H62_Cyld	untitled.rna	126-177	-	70.33	1.24	1	-	0	-	0	0.551759
Q07803_Gfm1	untitled.rna	126-177	-	70.23	1.24	1	PF00009,PF03764,PF00679,PF03144	4	-	0	0.551649
F1LN59_Eif4g2	untitled.rna	126-177	-	70.21	1.24	1	PF02854,PF02020,PF02847	3	-	0	0.551627
D3ZJH2_Sugp2	untitled.rna	126-177	-	69.96	1.23	1	PF01585,PF01805	2	-	0	0.551352
D3ZX08_Aars2	untitled.rna	126-177	-	69.95	1.23	1	PF01411,PF07973	2	-	0	0.551341
A0A0G2K1L7_Chd6	untitled.rna	126-177	-	69.92	1.23	1	PF00176,PF00271,PF04851	3	-	0	0.551308
A0A0G2K916_Ankhd1	untitled.rna	126-177	-	69.81	1.23	1	PF00013	1	-	0	0.551187
D3ZHR0_Swt1	untitled.rna	126-177	-	69.71	1.23	1	PF13638	1	-	0	0.551077
A0A0G2JUM9_A0A0G2JUM9	untitled.rna	126-177	-	69.7	1.23	1	PF00078,PF02994,PF03372	3	-	0	0.551066
A0A0G2K6J6_A0A0G2K6J6	untitled.rna	126-177	-	69.7	1.23	1	PF03810	1	-	0	0.551066
Q63014_Akap8	untitled.rna	126-177	-	69.66	1.22	1	PF04988	1	-	0	0.551022
Q9JIX5_Chd8	untitled.rna	126-177	-	69.62	1.22	1	PF00176,PF00271,PF07533,PF04851	4	-	0	0.550978
F1LYB7_Rad54b	untitled.rna	126-177	-	69.42	1.22	1	PF00176,PF00271,PF04851	3	-	0	0.550759
A0A0G2K1E5_Sympk	untitled.rna	126-177	-	69.4	1.22	1	PF12295	1	-	0	0.550737
A0A0G2K576_A0A0G2K576	untitled.rna	126-177	-	69.37	1.22	1	PF00078,PF02994,PF03372	3	-	0	0.550704
F1M9T2_Parp8	untitled.rna	126-177	-	69.31	1.22	1	PF00644	1	-	0	0.550638
D3ZLP2_Rnf17	untitled.rna	126-177	-	69.3	1.22	1	PF00567	5	-	0	0.550627
D3ZRP5_Tnks2	untitled.rna	126-177	-	69.29	1.21	1	PF00644	1	-	0	0.550616
D4A4T3_RGD1563104	untitled.rna	126-177	-	69.27	1.21	1	PF00013	11	-	0	0.550594
D4A781_Ipo5	untitled.rna	126-177	-	69.27	1.21	1	-	0	-	0	0.550594
A0A0G2K2H4_Ern1	untitled.rna	126-177	-	69.23	1.21	1	PF06479	1	-	0	0.55055
D3ZNI3_Pdcd11	untitled.rna	126-177	-	69.13	1.21	1	PF00575,PF05843	5	-	0	0.55044
D3ZV40_Unk	untitled.rna	126-177	-	69.01	1.21	1	PF00642	1	-	0	0.550308
D4A0G9_Ercc6l	untitled.rna	126-177	-	69.01	1.21	1	PF00176,PF00271,PF04851	3	-	0	0.550308
E9PT19_Helq	untitled.rna	126-177	-	68.96	1.21	1	PF00270,PF00271,PF04851	3	-	0	0.550253
A0A0G2K5R1_A0A0G2K5R1	untitled.rna	126-177	-	68.87	1.2	1	PF00078,PF02994,PF03372	3	-	0	0.550154
D3ZAP7_Chd7	untitled.rna	126-177	-	68.87	1.2	1	PF00176,PF07533,PF00271,PF04851	5	-	0	0.550154
Q9QX72_Secisbp2	untitled.rna	126-177	-	68.8	1.2	1	PF01248	1	-	0	0.550077
D3ZHY6_Ddx54	untitled.rna	126-177	-	68.72	1.2	1	PF00270,PF00271,PF08147,PF04851	4	-	0	0.549989
B5DFE8_Rad54l	untitled.rna	126-177	-	68.59	1.2	1	PF00176,PF00271,PF04851,PF00270	4	-	0	0.549846
D4A0U6_Lig4	untitled.rna	126-177	-	68.56	1.2	1	PF09414	1	-	0	0.549813
D4A365_Zbtb40	untitled.rna	126-177	-	68.35	1.19	1	PF00096	1	-	0	0.549582
D3ZYN8_Ranbp17	untitled.rna	126-177	-	68.32	1.19	1	PF03810	1	-	0	0.549549
D3ZV87_Rad54l2	untitled.rna	126-177	-	68.16	1.18	1	PF00176,PF00271,PF04851	3	-	0	0.549373
M0RBE0_LOC102552166	untitled.rna	126-177	-	68.16	1.18	1	PF00176,PF00271,PF04851	3	-	0	0.549373
D4ABN8_Xrn1	untitled.rna	126-177	-	68.12	1.18	1	PF03159	1	-	0	0.549329
Q62910_Synj1	untitled.rna	126-177	-	67.99	1.18	1	PF08952,PF03372	2	-	0	0.549186
A0A0G2KBC8_A0A0G2KBC8	untitled.rna	126-177	-	67.86	1.18	1	PF00078,PF02994,PF03372	3	-	0	0.549044
P52296_Kpnb1	untitled.rna	126-177	-	67.85	1.18	1	PF03810	1	-	0	0.549033
Q8K3Y6_Zc3hav1	untitled.rna	126-177	-	67.75	1.17	1	-	0	-	0	0.548923
A0A0G2JT33_Tep1	untitled.rna	126-177	-	67.55	1.17	1	PF05731,PF00400	2	-	0	0.548703
G3V920_Wdr43	untitled.rna	126-177	-	67.5	1.17	1	PF04003,PF00400	2	-	0	0.548648
D3ZAS8_Sart3	untitled.rna	126-177	-	67.44	1.17	1	PF00076,PF05391	3	-	0	0.548582
D3ZKR9_Tut7	untitled.rna	126-177	-	67.44	1.17	1	PF03828,PF00098	4	-	0	0.548582
B4F7C4_Tdrd5	untitled.rna	126-177	-	67.43	1.17	1	PF00567	1	-	0	0.548571
Q9JMC1_Inpp5j	untitled.rna	126-177	-	67.41	1.17	1	PF03372	1	-	0	0.548549
Q641Y8_Ddx1	untitled.rna	126-177	-	67.39	1.16	1	PF00270,PF00271,PF00622	3	-	0	0.548527
Q64350_Eif2b5	untitled.rna	126-177	-	67.38	1.16	1	PF02020	1	-	0	0.548516
D3ZTP9_Piwil1	untitled.rna	126-177	-	67.36	1.16	1	PF02171,PF02170	2	-	0	0.548494
Q6TXF6_Decr2	untitled.rna	126-177	-	67.3	1.16	1	PF00297	1	-	0	0.548428
D4AD08_Chd2	untitled.rna	126-177	-	67.06	1.16	1	PF00176,PF00271,PF04851	3	-	0	0.548164
D4A914_Xrn2	untitled.rna	126-177	-	66.97	1.15	1	PF03159	1	-	0	0.548065
M0R7G2_M0R7G2	untitled.rna	126-177	-	66.93	1.15	1	PF00078,PF02994,PF03372	3	-	0	0.548021
A0A0G2JZH9_Dhx57	untitled.rna	126-177	-	66.79	1.15	1	PF04408,PF00271,PF00270,PF00642	4	-	0	0.547867
F1LV60_Ciz1	untitled.rna	126-177	-	66.74	1.15	1	PF12171	1	-	0	0.547812
D4A2N2_Inpp5b	untitled.rna	126-177	-	66.59	1.14	1	PF03372	1	-	0	0.547647
F1LSF4_Enpp2	untitled.rna	126-177	-	66.18	1.13	1	PF01223	1	-	0	0.547197
D3Z987_Rbm44	untitled.rna	126-177	-	66.16	1.13	1	PF00076	1	-	0	0.547175
D3ZZ94_Parp10	untitled.rna	126-177	-	66.15	1.13	1	PF00644	1	-	0	0.547164
Q5PPJ6_Lars	untitled.rna	126-177	-	66.13	1.13	1	PF00133,PF08264,PF09334,PF01406	6	-	0	0.547142
A0A0G2K4J7_Oas3	untitled.rna	126-177	-	66.03	1.13	1	PF10421	3	-	0	0.547032
A0A0G2QC27_Nol6	untitled.rna	126-177	-	66.03	1.13	1	PF03813	1	-	0	0.547032
D4A877_Cwf19l2	untitled.rna	126-177	-	65.93	1.13	1	PF04677,PF04676	2	-	0	0.546922
Q498S6_Zcchc2	untitled.rna	126-177	-	65.89	1.13	1	PF00098	1	-	0	0.546878
Q56A27_Ncbp1	untitled.rna	126-177	-	65.85	1.12	1	PF09090,PF09088,PF02854	3	-	0	0.546834
Q63540_Atxn1	untitled.rna	126-177	-	65.77	1.12	1	PF08517	1	-	0	0.546746
F1LMZ4_Gfm2	untitled.rna	126-177	-	65.74	1.12	1	PF00009,PF00679,PF03764,PF03144	4	-	0	0.546713
Q62671_Ubr5	untitled.rna	126-177	-	65.71	1.12	1	PF00658	1	-	0	0.54668
A0A0G2JZ04_Tut4	untitled.rna	126-177	-	65.66	1.12	1	PF03828,PF00098	3	-	0	0.546625
A0A0G2K614_A0A0G2K614	untitled.rna	126-177	-	65.53	1.12	1	PF00078,PF02994	2	-	0	0.546482
D3ZMX0_Zbtb41	untitled.rna	126-177	-	65.46	1.11	1	PF00096	4	-	0	0.546405
Q5FVL7_Dnaaf2	untitled.rna	126-177	-	65.31	1.11	1	PF08190	1	-	0	0.54624
P13383_Ncl	untitled.rna	126-177	-	65.29	1.11	1	PF00076	4	-	0	0.546218
E9PU01_Chd4	untitled.rna	126-177	-	65.28	1.11	1	PF00176,PF00271,PF04851	3	-	0	0.546207
A0A0G2K2B3_Khsrp	untitled.rna	126-177	-	65.24	1.11	1	PF00013,PF07650,PF09005	7	-	0	0.546163
A0A0G2K366_Rps6ka5	untitled.rna	126-177	-	65.22	1.11	1	PF01163	1	-	0	0.546141
Q9QZP2_Prdm4	untitled.rna	126-177	-	65.21	1.11	1	PF00096	2	-	0	0.54613
D3ZU13_Eif4g1	untitled.rna	126-177	-	65.12	1.1	1	PF02854,PF02847,PF02020	3	-	0	0.546031
A0A0G2K1F5_Dhx34	untitled.rna	126-177	-	65.09	1.1	1	PF04408,PF00271	2	-	0	0.545998
A0A0G2JWA3_Xpo7	untitled.rna	126-177	-	64.87	1.1	1	PF03810	1	-	0	0.545756
M0RDR7_LOC100911132	untitled.rna	126-177	-	64.87	1.1	1	PF00749,PF04558,PF03950,PF04557	4	-	0	0.545756
Q6Q3F5_Sidt1	untitled.rna	126-177	-	64.86	1.1	1	PF13965	1	-	0	0.545745
O88884_Akap1	untitled.rna	126-177	-	64.81	1.1	1	PF00567,PF00013	2	-	0	0.54569
D3ZQM0_Sf3a1	untitled.rna	126-177	-	64.8	1.1	1	PF12230,PF01805	3	-	0	0.545679
D3ZNU1_Cebpz	untitled.rna	126-177	-	64.75	1.09	1	PF03914	1	-	0	0.545624
Q562C2_Bop1	untitled.rna	126-177	-	64.67	1.09	1	PF08145,PF00400	3	-	0	0.545536
D4ACG6_Chd1l	untitled.rna	126-177	-	64.62	1.09	1	PF00176,PF00271,PF04851	3	-	0	0.545482
Q62667_Mvp	untitled.rna	126-177	-	64.58	1.09	1	PF01505	4	-	0	0.545438
D3ZRE1_Piwil2	untitled.rna	126-177	-	64.45	1.09	1	PF02171,PF02170	2	-	0	0.545295
A0A096MK07_A0A096MK07	untitled.rna	126-177	-	64.36	1.08	1	PF01667	1	-	0	0.545196
D3ZFR0_Fastkd1	untitled.rna	126-177	-	64.34	1.08	1	PF08368,PF06743,PF08373	3	-	0	0.545174
D3ZL86_Heatr1	untitled.rna	126-177	-	64.29	1.08	1	PF12397	1	-	0	0.545119
Q63623_Scaf8	untitled.rna	126-177	-	64.24	1.08	1	PF00076	1	-	0	0.545064
D4AB23_Noc3l	untitled.rna	126-177	-	64.21	1.08	1	PF07540,PF03914	2	-	0	0.545031
P85107_Tgs1	untitled.rna	126-177	-	64.15	1.08	1	PF09445,PF02475,PF01170	3	-	0	0.544965
F1M0S5_Synj2	untitled.rna	126-177	-	64.13	1.08	1	PF08952,PF03372	2	-	0	0.544943
Q5U2W5_Tbl3	untitled.rna	126-177	-	64.04	1.08	1	PF00400,PF08625	6	-	0	0.544844
Q9QYK2_Ppargc1a	untitled.rna	126-177	-	63.95	1.07	1	PF00076	1	-	0	0.544745
G3V6G7_Pnpt1	untitled.rna	126-177	-	63.86	1.07	1	PF01138,PF03725,PF00013,PF03726,PF00575	6	-	0	0.544646
Q66H61_Qars1	untitled.rna	126-177	-	63.86	1.07	1	PF00749,PF04558,PF03950,PF04557	4	-	0	0.544646
D3ZPR0_Cse1l	untitled.rna	126-177	-	63.65	1.07	1	PF03810	1	-	0	0.544415
E9PTK7_E9PTK7	untitled.rna	126-177	-	63.44	1.06	1	PF01667	1	-	0	0.544184
G3V915_Rnasel	untitled.rna	126-177	-	63.31	1.06	1	PF06479	1	-	0	0.544041
D4ADC2_Helz2	untitled.rna	126-177	-	63.28	1.06	1	PF13086,PF00773,PF13087	4	-	0	0.544008
G3V858_Xpo6	untitled.rna	126-177	-	63.25	1.06	1	PF08389,PF03810	2	-	0	0.543975
A0A0G2K303_Piwil4	untitled.rna	126-177	-	63.16	1.05	1	PF02171,PF02170	2	-	0	0.543876
Q3MHU3_Tdrd9	untitled.rna	126-177	-	63.16	1.05	1	PF00567,PF00271,PF04408,PF00270	4	-	0	0.543876
D3ZGJ0_Dhx32	untitled.rna	126-177	-	63.01	1.05	1	PF04408	1	-	0	0.543712
E9PST5_Acin1	untitled.rna	126-177	-	62.89	1.05	1	PF02037	1	-	0	0.54358
D3ZDR9_Nrde2	untitled.rna	126-177	-	62.76	1.04	1	PF08424	1	-	0	0.543437
F7FJR8_Las1l	untitled.rna	126-177	-	62.74	1.04	1	PF04031	1	-	0	0.543415
D4ACP5_Recql5	untitled.rna	126-177	-	62.73	1.04	1	PF00270,PF00271,PF04851	3	-	0	0.543404
F1LWG8_Srl	untitled.rna	126-177	-	62.73	1.04	1	PF01926	1	-	0	0.543404
A0A0G2K4K0_Rreb1	untitled.rna	126-177	-	62.61	1.04	1	PF00096	1	-	0	0.543272
M0R3X5_L1td1	untitled.rna	126-177	-	62.54	1.04	1	PF02994	1	-	0	0.543195
A0A096MJ28_Ints2	untitled.rna	126-177	-	62.5	1.04	1	PF14750	1	-	0	0.543151
D3ZEM8_Tsr1	untitled.rna	126-177	-	62.4	1.03	1	PF08142	1	-	0	0.543041
A0A0G2JXQ2_Chd9	untitled.rna	126-177	-	62.38	1.03	1	PF00176,PF07533,PF00271,PF04851	5	-	0	0.543019
M0R4K3_Zcchc14	untitled.rna	126-177	-	62.37	1.03	1	PF00098	1	-	0	0.543008
A1A5S1_Prpf6	untitled.rna	126-177	-	62.27	1.03	1	PF06424	1	-	0	0.542898
B1H269_Ddx27	untitled.rna	126-177	-	62.16	1.03	1	PF00270,PF00271,PF04851	3	-	0	0.542777
B2GV05_Rbm5	untitled.rna	126-177	-	62.13	1.03	1	PF01585,PF00076,PF00641,PF12656	4	-	0	0.542744
D3ZD32_Chd5	untitled.rna	126-177	-	62.12	1.03	1	PF00176,PF00271,PF04851	3	-	0	0.542733
D3ZFA2_Nek10	untitled.rna	126-177	-	62.12	1.03	1	PF01163	1	-	0	0.542733
P49791_Nup153	untitled.rna	126-177	-	62.09	1.02	1	PF00641	4	-	0	0.5427
D4A5K7_Rbm28	untitled.rna	126-177	-	61.96	1.02	1	PF00076	4	-	0	0.542557
A0A0G2K3S6_Rbm10	untitled.rna	126-177	-	61.84	1.02	1	PF01585,PF00076,PF12656,PF00641	4	-	0	0.542425
D3ZTI7_Ern2	untitled.rna	126-177	-	61.67	1.01	1	PF06479	1	-	0	0.542238
A0A0U1RRV5_Cluh	untitled.rna	126-177	-	61.63	1.01	1	PF12807	1	-	0	0.542194
M0R8E8_Ipo11	untitled.rna	126-177	-	61.57	1.01	1	PF03810	1	-	0	0.542128
O08961_Znf423	untitled.rna	126-177	-	61.55	1.01	1	PF00096	2	-	0	0.542106
A0A0G2K904_Sltm	untitled.rna	126-177	-	61.47	1.01	1	PF00076,PF02037,PF13893	3	-	0	0.542018
G3V968_Mphosph10	untitled.rna	126-177	-	61.45	1.01	1	PF04006	1	-	0	0.541996
A0A096MJR6_A0A096MJR6	untitled.rna	126-177	-	61.4	1.01	1	PF00644	1	-	0	0.541942
Q4KLN4_Gle1	untitled.rna	126-177	-	61.39	1.01	1	PF07817	1	-	0	0.541931
F1LPQ2_Ascc3	untitled.rna	126-177	-	61.33	1	1	PF00270,PF04851,PF00271	6	-	0	0.541865
Q63270_Aco1	untitled.rna	126-177	-	61.33	1	1	PF00330,PF00694	2	-	0	0.541865
A0A0G2JY73_Eif4g3	untitled.rna	126-177	-	61.06	1	1	PF02854,PF02847,PF02020	3	-	0	0.541568
Q6S3A0_Plec	untitled.rna	126-177	-	61.05	1	1	PF03501	1	-	0	0.541557
D3ZMS1_Sf3b2	untitled.rna	126-177	-	61.01	1	1	PF04037	1	-	0	0.541513
B5DFC8_Eif3c	untitled.rna	126-177	-	60.99	1	1	PF05470	2	-	0	0.541491
Q4KLJ3_Gnl2	untitled.rna	126-177	-	60.96	0.99	1	PF01926	1	-	0	0.541458
A1A5Q1_Parp9	untitled.rna	126-177	-	60.92	0.99	1	PF00644	1	-	0	0.541414
A0A0G2JUX0_Adarb1	untitled.rna	126-177	-	60.9	0.99	1	PF02137,PF00035	3	-	0	0.541392
M0R3Y7_LOC100911660	untitled.rna	126-177	-	60.88	0.99	1	PF00176,PF00271,PF04851	3	-	0	0.54137
A0A0G2K178_Baz2a	untitled.rna	126-177	-	60.74	0.99	1	PF01429	1	-	0	0.541216
A2VD13_Ptcd1	untitled.rna	126-177	-	60.59	0.99	1	PF01535	1	-	0	0.541051
D3Z8Q6_Tnks	untitled.rna	126-177	-	60.58	0.98	1	PF00644	1	-	0	0.54104
Q5SGE0_Lrpprc	untitled.rna	126-177	-	60.45	0.98	1	PF01535	1	-	0	0.540897
D3ZV30_Polr3b	untitled.rna	126-177	-	60.36	0.98	1	PF00562,PF04563,PF04560,PF04561,PF04566,PF04565,PF04567	7	-	0	0.540798
D4A1X2_Exosc10	untitled.rna	126-177	-	60.35	0.98	1	PF01612,PF08066,PF00570	3	-	0	0.540787
Q9ER34_Aco2	untitled.rna	126-177	-	60.27	0.98	1	PF00330,PF00694	2	-	0	0.540699
A0A0G2JYA7_Tarbp1	untitled.rna	126-177	-	60.25	0.98	1	PF00588	1	-	0	0.540677
D3ZYB6_Polrmt	untitled.rna	126-177	-	60.22	0.98	1	PF00940	1	-	0	0.540644
A0A0G2JVW3_Ankrd17	untitled.rna	126-177	-	60.2	0.97	1	PF00013	1	-	0	0.540622
D3ZEH5_Sidt2	untitled.rna	126-177	-	60.19	0.97	1	PF13965	1	-	0	0.540611
D4A7V0_Secisbp2l	untitled.rna	126-177	-	60.03	0.97	1	PF01248	1	-	0	0.540435
A0A0G2KB73_Rif1	untitled.rna	126-177	-	59.93	0.97	1	PF12231	1	-	0	0.540325
O54888_Polr1b	untitled.rna	126-177	-	59.89	0.97	1	PF00562,PF04563,PF04565,PF04560,PF04561	5	-	0	0.540281
D3ZGS3_Ocrl	untitled.rna	126-177	-	59.82	0.96	1	PF03372	1	-	0	0.540204
Q62751_Ireb2	untitled.rna	126-177	-	59.59	0.96	1	PF00330,PF00694	3	-	0	0.539952
D3ZPU4_Ercc6l2	untitled.rna	126-177	-	59.58	0.96	1	PF00176,PF00271,PF04851,PF00270	4	-	0	0.539941
A0A0G2JXC5_Mrtfa	untitled.rna	126-177	-	59.57	0.96	1	PF02037	1	-	0	0.53993
D3ZV54_Pwp2	untitled.rna	126-177	-	59.57	0.96	1	PF00400,PF04003	3	-	0	0.53993
A0A0G2JX86_A0A0G2JX86	untitled.rna	126-177	-	59.55	0.96	1	PF00078	1	-	0	0.539908
Q4KLG2_Gimap8	untitled.rna	126-177	-	59.43	0.95	1	PF01926	2	-	0	0.539776
P05197_Eef2	untitled.rna	126-177	-	59.41	0.95	1	PF00009,PF03764,PF00679,PF03144,PF01926	5	-	0	0.539754
D4ACW1_Nop2	untitled.rna	126-177	-	59.39	0.95	1	PF01189	1	-	0	0.539732
A0A0G2K283_Dhx8	untitled.rna	126-177	-	59.35	0.95	1	PF04408,PF00575,PF00271	3	-	0	0.539688
Q6QI81_Cnbd2	untitled.rna	126-177	-	59.2	0.95	1	PF01280	1	-	0	0.539523
Q8R4Z9_Mfn1	untitled.rna	126-177	-	59.06	0.94	1	PF01926	1	-	0	0.539369
D4A7V9_Eif2ak4	untitled.rna	126-177	-	59.02	0.94	1	PF12745,PF13393	2	-	0	0.539325
F1M455_Spen	untitled.rna	126-177	-	58.98	0.94	1	PF07744,PF00076	4	-	0	0.539281
D4A9B0_Srbd1	untitled.rna	126-177	-	58.9	0.94	1	PF00575	1	-	0	0.539193
F1LTR3_Tdrd12	untitled.rna	126-177	-	58.7	0.94	1	PF00567,PF00270	3	-	0	0.538973
F1LZ00_LOC679894	untitled.rna	126-177	-	58.44	0.93	1	PF11262,PF11732	2	-	0	0.538687
D3Z9E6_Cpsf2	untitled.rna	126-177	-	58.34	0.93	1	PF10996,PF07521,PF00753	3	-	0	0.538577
F1LXT3_Utp20	untitled.rna	126-177	-	58.05	0.92	1	PF07539	1	-	0	0.538259
A0A0G2JVM3_Zc3h7a	untitled.rna	126-177	-	57.97	0.92	1	PF00642	1	-	0	0.538171
D3Z941_Mars	untitled.rna	126-177	-	57.9	0.91	1	PF09334	1	-	0	0.538094
D3ZZJ4_Ttc21a	untitled.rna	126-177	-	57.8	0.91	1	-	0	-	0	0.537984
D4AAM0_Tnpo3	untitled.rna	126-177	-	57.8	0.91	1	PF08389	1	-	0	0.537984
A0A0G2K7H3_A0A0G2K7H3	untitled.rna	126-177	-	57.75	0.91	1	PF00078,PF02994,PF03372	3	-	0	0.537929
A0A0G2KA99_Aff2	untitled.rna	126-177	-	57.69	0.91	1	PF05110	2	-	0	0.537863
F1LWY1_Hfm1	untitled.rna	126-177	-	57.57	0.91	1	PF00270,PF04851,PF00271	3	-	0	0.537731
D3ZD78_Raver2	untitled.rna	126-177	-	57.56	0.91	1	PF00076	3	-	0	0.53772
D4A148_Zfr2	untitled.rna	126-177	-	57.41	0.9	1	PF07528,PF12874	4	-	0	0.537555
D3ZMH5_Tiparp	untitled.rna	126-177	-	57.4	0.9	1	PF00644	1	-	0	0.537544
D3ZT56_Zfp687	untitled.rna	126-177	-	57.39	0.9	1	-	0	-	0	0.537533
Q9JM04_Ipo13	untitled.rna	126-177	-	57.14	0.89	1	PF08389,PF03810	2	-	0	0.537258
F1LUS2_Ago3	untitled.rna	126-177	-	57.01	0.89	1	PF02171,PF02170	2	-	0	0.537115
Q5U2P0_Dis3l	untitled.rna	126-177	-	56.8	0.89	1	PF00773	1	-	0	0.536884
A0A0G2K5H7_Sbno1	untitled.rna	126-177	-	56.74	0.88	1	PF04851	1	-	0	0.536818
Q924C3_Enpp1	untitled.rna	126-177	-	56.66	0.88	1	PF01223	1	-	0	0.53673
D4A106_Wdr3	untitled.rna	126-177	-	56.65	0.88	1	PF00400,PF04003	4	-	0	0.536719
Q66H99_Nol10	untitled.rna	126-177	-	56.65	0.88	1	PF08159	1	-	0	0.536719
A0A0G2QC02_Skiv2l	untitled.rna	126-177	-	56.55	0.88	1	PF13234,PF00270,PF00271	3	-	0	0.536609
A0A0G2K9E5_Lars2	untitled.rna	126-177	-	56.25	0.87	1	PF00133,PF09334,PF08264	6	-	0	0.53628
A0A0G2K744_A0A0G2K744	untitled.rna	126-177	-	56.21	0.87	1	PF00270,PF04851,PF00271	3	-	0	0.536236
F1MAM8_Ddx20	untitled.rna	126-177	-	56.21	0.87	1	PF00270,PF00271,PF04851	3	-	0	0.536236
M0R3Z8_Rbm15	untitled.rna	126-177	-	56.12	0.87	1	PF07744,PF00076	3	-	0	0.536137
F1M0V4_Thoc2	untitled.rna	126-177	-	56.09	0.87	1	PF11262,PF11732	2	-	0	0.536104
D4A3N0_Tdrd1	untitled.rna	126-177	-	56.05	0.87	1	PF00567	4	-	0	0.53606
M0R3M8_Rrp12	untitled.rna	126-177	-	55.97	0.86	1	PF08161	1	-	0	0.535972
F1LNL2_Smarca5	untitled.rna	126-177	-	55.9	0.86	1	PF00176,PF00271,PF04851,PF00270	4	-	0	0.535895
D3ZUT9_Ints3	untitled.rna	126-177	-	55.87	0.86	1	PF10189	1	-	0	0.535862
F1M575_Nuggc	untitled.rna	126-177	-	55.84	0.86	1	PF01926	1	-	0	0.535829
F1M1R4_Rbm27	untitled.rna	126-177	-	55.71	0.86	1	PF01480,PF00076,PF00642	3	-	0	0.535686
D4ADZ6_Helz	untitled.rna	126-177	-	55.66	0.86	1	PF13087,PF13086,PF13245,PF13604,PF00642	6	-	0	0.535631
Q811A3_Plod2	untitled.rna	126-177	-	55.65	0.85	1	PF03171	1	-	0	0.53562
M0R7Z0_M0R7Z0	untitled.rna	126-177	-	55.54	0.85	1	PF00009,PF11987,PF03144,PF01926	4	-	0	0.535499
Q9EQN5_Ighmbp2	untitled.rna	126-177	-	55.48	0.85	1	PF13086,PF13087,PF13604,PF01424,PF13245,PF04851	6	-	0	0.535433
A0A0G2K076_A0A0G2K076	untitled.rna	126-177	-	55.39	0.85	1	PF00078	1	-	0	0.535334
A0A0G2JYE0_Atxn2l	untitled.rna	126-177	-	55.24	0.84	1	PF14438,PF06741,PF07145	3	-	0	0.535169
Q8CGS5_Elac2	untitled.rna	126-177	-	55.21	0.84	1	PF13691,PF00753	2	-	0	0.535136
D3ZN30_Fam83g	untitled.rna	126-177	-	55.16	0.84	1	PF07894	1	-	0	0.535081
D3ZRG7_Rbm26	untitled.rna	126-177	-	55.1	0.84	1	PF01480	1	-	0	0.535015
D3ZM54_Rbm12b	untitled.rna	126-177	-	55.03	0.84	1	PF00076	2	-	0	0.534938
F1M6G0_F1M6G0	untitled.rna	126-177	-	54.93	0.84	1	PF07817	1	-	0	0.534828
A0A096P6L2_LOC103689943	untitled.rna	126-177	-	54.91	0.84	1	PF00076	1	-	0	0.534807
Q8VIG2_Marf1	untitled.rna	126-177	-	54.91	0.84	1	PF00076	1	-	0	0.534807
D4A813_Zfp51	untitled.rna	126-177	-	54.79	0.83	1	PF00096	17	-	0	0.534675
B5DF48_Tyw1	untitled.rna	126-177	-	54.6	0.83	1	PF08608	1	-	0	0.534466
B2GUV7_Eif5b	untitled.rna	126-177	-	54.57	0.83	1	PF00009,PF11987,PF03144,PF01926	4	-	0	0.534433
D3ZZ22_Bnc2	untitled.rna	126-177	-	54.45	0.82	1	-	0	-	0	0.534301
A0A0G2JZP4_A0A0G2JZP4	untitled.rna	126-177	-	54.44	0.82	1	PF00078	1	-	0	0.53429
A0A0G2JYP3_LOC679087	untitled.rna	126-177	-	54.38	0.82	1	PF00076	1	-	0	0.534224
Q6VEU8_Ddx24	untitled.rna	126-177	-	54.27	0.82	1	PF00270,PF00271	2	-	0	0.534103
G3V7M0_Cnot1	untitled.rna	126-177	-	54.22	0.82	1	PF04054	1	-	0	0.534048
D3ZD97_Dhx15	untitled.rna	126-177	-	54.18	0.82	1	PF04408,PF00271,PF00270	3	-	0	0.534004
Q4G005_Ercc3	untitled.rna	126-177	-	54.18	0.82	1	PF04851,PF00271	2	-	0	0.534004
D3Z9Z9_Smarcad1	untitled.rna	126-177	-	54.1	0.81	1	PF00176,PF00271,PF04851	3	-	0	0.533916
D4AE49_Mtrex	untitled.rna	126-177	-	54.02	0.81	1	PF13234,PF00270,PF00271	3	-	0	0.533828
A0A0G2JZJ3_Tnrc6a	untitled.rna	126-177	-	54.01	0.81	1	PF10427	1	-	0	0.533817
A0A0G2JZ87_Sfswap	untitled.rna	126-177	-	53.99	0.81	1	PF09750,PF01805	3	-	0	0.533795
D4A2Z8_Dhx36	untitled.rna	126-177	-	53.86	0.81	1	PF04408,PF00271,PF00270	3	-	0	0.533652
Q5M7V7_Fastkd2	untitled.rna	126-177	-	53.81	0.81	1	PF06743,PF08373	2	-	0	0.533597
A0A0G2JU33_Asxl1	untitled.rna	126-177	-	53.75	0.8	1	PF05066	1	-	0	0.533531
A0A0G2K6L8_Rexo5	untitled.rna	126-177	-	53.74	0.8	1	PF00076,PF00929	2	-	0	0.53352
D4A857_Ipo9	untitled.rna	126-177	-	53.69	0.8	1	PF03810	1	-	0	0.533465
P63155_Crnkl1	untitled.rna	126-177	-	53.69	0.8	1	PF02184	2	-	0	0.533465
A0A0G2K972_Tdrd15	untitled.rna	126-177	-	53.67	0.8	1	PF00567	7	-	0	0.533443
A0A0G2K4R8_A0A0G2K4R8	untitled.rna	126-177	-	53.64	0.8	1	PF00078	1	-	0	0.53341
A0A0G2KB86_A0A0G2KB86	untitled.rna	126-177	-	53.58	0.8	1	PF00078	1	-	0	0.533344
F1LPP8_Chd3	untitled.rna	126-177	-	53.52	0.8	1	PF00176,PF00271,PF04851	3	-	0	0.533278
Q80U96_Xpo1	untitled.rna	126-177	-	53.51	0.8	1	PF08767,PF08389,PF03810	3	-	0	0.533267
D3ZIV8_Ythdc2	untitled.rna	126-177	-	53.48	0.8	1	PF00271,PF04408,PF01424,PF00270	4	-	0	0.533234
P97675_Enpp3	untitled.rna	126-177	-	53.4	0.8	1	PF01223	1	-	0	0.533146
F1M700_Zfp17	untitled.rna	126-177	-	53.36	0.79	1	PF00096	10	-	0	0.533102
D4AAG9_Chd1	untitled.rna	126-177	-	53.31	0.79	1	PF00176,PF00271	2	-	0	0.533047
O54889_Polr1a	untitled.rna	126-177	-	53.29	0.79	1	PF04998,PF00623,PF04983,PF05000,PF04997	5	-	0	0.533026
F1M4M5_Gpatch8	untitled.rna	126-177	-	53.18	0.79	1	PF01585,PF12171	2	-	0	0.532905
A0A0G2K199_P3h1	untitled.rna	126-177	-	53.05	0.79	1	PF03171	1	-	0	0.532762
Q6MG13_Dhx16	untitled.rna	126-177	-	52.99	0.78	1	PF04408,PF00271,PF00270	3	-	0	0.532696
A0A0G2K0J8_Ints6l	untitled.rna	126-177	-	52.92	0.78	1	PF15300	1	-	0	0.532619
A0A0G2JZ52_Hnrnpu	untitled.rna	126-177	-	52.89	0.78	1	PF13671,PF00622,PF02037	3	-	0	0.532586
A0A0G2K5Q2_Crnkl1	untitled.rna	126-177	-	52.78	0.78	1	PF02184	2	-	0	0.532465
A0A0G2K602_Noa1	untitled.rna	126-177	-	52.44	0.77	1	PF01926	1	-	0	0.532091
E9PSU1_Bclaf3	untitled.rna	126-177	-	52.23	0.76	1	PF15440	1	-	0	0.53186
D3Z980_Cmtr2	untitled.rna	126-177	-	52.12	0.76	1	PF01728	1	-	0	0.531739
A0A0G2K7F0_Fancm	untitled.rna	126-177	-	52	0.76	1	PF00271,PF04851,PF00270	3	-	0	0.531607
D3ZS79_Trmt44	untitled.rna	126-177	-	51.88	0.76	1	PF07757	1	-	0	0.531475
A0A0G2K6W6_Dis3l2	untitled.rna	126-177	-	51.86	0.75	1	PF00773	1	-	0	0.531453
F1M365_Ints9	untitled.rna	126-177	-	51.77	0.75	1	-	0	-	0	0.531354
A0A0G2K1G0_Bclaf1	untitled.rna	126-177	-	51.75	0.75	1	PF15440	2	-	0	0.531332
F1LWJ1_Setd1b	untitled.rna	126-177	-	51.61	0.75	1	PF00076	1	-	0	0.531179
A3KNA0_Aqr	untitled.rna	126-177	-	51.58	0.75	1	PF13086,PF13087,PF13245,PF04851	4	-	0	0.531146
Q5XI69_Dhx40	untitled.rna	126-177	-	51.58	0.75	1	PF04408,PF00271,PF00270	3	-	0	0.531146
Q9R1R4_Tdrd7	untitled.rna	126-177	-	51.54	0.75	1	PF00567	3	-	0	0.531102
E9PSN4_Zc3h13	untitled.rna	126-177	-	51.53	0.75	1	PF00642	1	-	0	0.531091
D3ZHW0_Dhx29	untitled.rna	126-177	-	51.4	0.74	1	PF04408,PF00271,PF00270	3	-	0	0.530948
Q5BJT6_Lsg1	untitled.rna	126-177	-	51.39	0.74	1	PF01926	1	-	0	0.530937
D3ZQE8_Xpo5	untitled.rna	126-177	-	51.36	0.74	1	PF08389	1	-	0	0.530904
B5DEL2_Cpsf1	untitled.rna	126-177	-	51.25	0.74	1	PF03178	1	-	0	0.530783
A0A0G2K7S2_Ints6	untitled.rna	126-177	-	51.24	0.74	1	PF15300	1	-	0	0.530772
F1M049_Atxn2	untitled.rna	126-177	-	51.2	0.74	1	PF14438,PF06741,PF07145	3	-	0	0.530728
G3V953_Rbbp6	untitled.rna	126-177	-	51.08	0.73	1	PF13696,PF00098	2	-	0	0.530596
F7F469_Igtp	untitled.rna	126-177	-	50.85	0.73	1	PF01926	1	-	0	0.530343
D4AC38_Ago1	untitled.rna	126-177	-	50.81	0.73	1	PF02171,PF02170	2	-	0	0.530299
P12346_Tf	untitled.rna	126-177	-	50.81	0.73	1	-	0	-	0	0.530299
Q68FW7_Tars2	untitled.rna	126-177	-	50.73	0.73	1	PF00587,PF03129,PF07973	3	-	0	0.530211
D3ZSX2_Aff4	untitled.rna	126-177	-	50.66	0.72	1	PF05110	1	-	0	0.530134
M0R740_LOC100911196	untitled.rna	126-177	-	50.54	0.72	1	PF00096	6	-	0	0.530002
F1MAQ7_Son	untitled.rna	126-177	-	50.53	0.72	1	PF01585,PF14709,PF12656	3	-	0	0.529991
A0A0G2K5Z0_A0A0G2K5Z0	untitled.rna	126-177	-	50.51	0.72	1	PF00078,PF02994,PF03372	3	-	0	0.529969
D3ZRA6_Tnrc6c	untitled.rna	126-177	-	50.45	0.72	1	PF10427	1	-	0	0.529903
D3ZDJ9_Bicc1	untitled.rna	126-177	-	50.12	0.71	1	PF00013	2	-	0	0.52954
A0A0G2K5A7_Setdb1	untitled.rna	126-177	-	50.07	0.71	1	PF01429	1	-	0	0.529485
D3Z8R4_Rbm25l1	untitled.rna	126-177	-	49.88	0.7	1	PF01480,PF00076	2	-	0	0.529277
D3ZQL8_Pum2	untitled.rna	126-177	-	49.85	0.7	1	PF00806	8	-	0	0.529244
D3ZC82_Nufip2	untitled.rna	126-177	-	49.78	0.7	1	PF15293	1	-	0	0.529167
G3V8Y5_Polr2b	untitled.rna	126-177	-	49.78	0.7	1	PF00562,PF04563,PF04561,PF04560,PF04566,PF04565,PF04567	7	-	0	0.529167
D4A3V3_Parp12	untitled.rna	126-177	-	49.71	0.7	1	PF00644,PF00642	2	-	0	0.52909
F1LM66_Eftud2	untitled.rna	126-177	-	49.57	0.69	1	PF00009,PF00679,PF03764,PF03144	4	-	0	0.528936
M0RAY7_Wdr36	untitled.rna	126-177	-	49.28	0.69	1	PF04192,PF00400	2	-	0	0.528617
D3ZQR3_Arpp21	untitled.rna	126-177	-	49.25	0.69	1	PF01424,PF12752	2	-	0	0.528584
M0R6E6_Safb2	untitled.rna	126-177	-	49.25	0.69	1	PF00076,PF02037	2	-	0	0.528584
D4A5W5_Recql4	untitled.rna	126-177	-	49.23	0.69	1	PF00271,PF00270,PF00098	3	-	0	0.528562
G3V7T6_Sf3b1	untitled.rna	126-177	-	49.2	0.68	1	PF08920	1	-	0	0.528529
A0A0G2K261_Iars2	untitled.rna	126-177	-	49.16	0.68	1	PF00133,PF08264,PF09334	3	-	0	0.528485
A0A1W2Q629_NEWGENE	untitled.rna	126-177	-	49.12	0.68	1	-	0	-	0	0.528441
Q496Z9_Trmt1l	untitled.rna	126-177	-	49.1	0.68	1	PF02005	2	-	0	0.528419
D4A625_Eri2	untitled.rna	126-177	-	49.05	0.68	1	PF00929	1	-	0	0.528364
B1H2A6_Fxr2	untitled.rna	126-177	-	48.85	0.68	1	PF12235,PF00013,PF05641	4	-	0	0.528144
M0RAC3_Nynrin	untitled.rna	126-177	-	48.85	0.68	1	PF11977	1	-	0	0.528144
M0R5C9_M0R5C9	untitled.rna	126-177	-	48.82	0.67	1	PF00078,PF02994,PF03372	3	-	0	0.528111
D3ZF70_Fam83b	untitled.rna	126-177	-	48.65	0.67	1	PF07894	1	-	0	0.527924
Q7TMD5_Zc3h14	untitled.rna	126-177	-	48.56	0.67	1	PF14608	2	-	0	0.527825
D3ZZ62_Xpot	untitled.rna	126-177	-	48.47	0.67	1	PF08389,PF03810	2	-	0	0.527726
D4ABT8_Hnrnpul2	untitled.rna	126-177	-	48.36	0.66	1	PF13671,PF00622,PF02037	3	-	0	0.527606
D3ZQ79_Prdm10	untitled.rna	126-177	-	48.34	0.66	1	PF00096,PF12171,PF12874	4	-	0	0.527584
A0A0G2K520_Cpeb2	untitled.rna	126-177	-	48.22	0.66	1	PF00076	1	-	0	0.527452
F1LMA0_Zfp26	untitled.rna	126-177	-	48.08	0.66	1	PF00096	16	-	0	0.527298
M0RDX9_Nol8	untitled.rna	126-177	-	48.03	0.65	1	PF00076	1	-	0	0.527243
A0A0G2K175_Baz2b	untitled.rna	126-177	-	47.79	0.65	1	PF01429	1	-	0	0.526979
A0A0G2K1A9_Nol11	untitled.rna	126-177	-	47.49	0.64	1	PF08168	1	-	0	0.526649
B5DF93_Patl1	untitled.rna	126-177	-	47.46	0.64	1	PF09770	1	-	0	0.526616
E9PTB6_Polr3a	untitled.rna	126-177	-	47.41	0.64	1	PF04997,PF04998,PF00623,PF04983,PF05000	5	-	0	0.526561
F1LTU5_Zc3h6	untitled.rna	126-177	-	47.19	0.63	1	PF00642	2	-	0	0.526319
Q6AXM7_Hbs1l	untitled.rna	126-177	-	47.05	0.63	1	PF00009,PF03143	2	-	0	0.526165
B5DF80_Pabpc6	untitled.rna	126-177	-	46.99	0.63	1	PF00076,PF00658	5	-	0	0.526099
F1LVT2_Zfp36l3	untitled.rna	126-177	-	46.99	0.63	1	PF00642	2	-	0	0.526099
E9PU03_Smg5	untitled.rna	126-177	-	46.95	0.63	1	PF10373,PF10374	3	-	0	0.526055
Q5XIU3_Zbtb17	untitled.rna	126-177	-	46.94	0.63	1	PF00096	9	-	0	0.526044
D3ZAX5_Cherp	untitled.rna	126-177	-	46.61	0.62	1	PF01805,PF01585	2	-	0	0.525682
Q3KRD0_Dars2	untitled.rna	126-177	-	46.52	0.61	1	PF00152,PF02938,PF01336	3	-	0	0.525583
Q4G061_Eif3b	untitled.rna	126-177	-	46.4	0.61	1	PF08662,PF00076	2	-	0	0.525451
E9PTC3_Zeb2	untitled.rna	126-177	-	46.34	0.61	1	PF00096	1	-	0	0.525385
Q63321_Plod1	untitled.rna	126-177	-	46.34	0.61	1	PF03171	1	-	0	0.525385
F1LUF8_Bnc1	untitled.rna	126-177	-	46.26	0.61	1	-	0	-	0	0.525297
D4AE75_Pop1	untitled.rna	126-177	-	46.24	0.61	1	PF06978,PF08170	3	-	0	0.525275
D4A7R0_LOC108348180	untitled.rna	126-177	-	46.18	0.61	1	PF08492	1	-	0	0.525209
G3V6H2_Prpf8	untitled.rna	126-177	-	45.98	0.6	1	PF08083,PF12134,PF10596,PF08082,PF10597,PF08084,PF10598,PF01398	8	-	0	0.524989
D3ZDS8_Zranb3	untitled.rna	126-177	-	45.84	0.6	1	PF00176,PF00271,PF04851	3	-	0	0.524835
D4A0R1_Zfpm2	untitled.rna	126-177	-	45.75	0.59	1	-	0	-	0	0.524736
D4A1R0_Dhx37	untitled.rna	126-177	-	45.72	0.59	1	PF04408,PF00270,PF00271	3	-	0	0.524703
F1LU70_Gpatch1	untitled.rna	126-177	-	45.66	0.59	1	PF07713,PF01585	2	-	0	0.524637
M0R501_Fam83c	untitled.rna	126-177	-	45.52	0.59	1	PF07894	1	-	0	0.524483
Q3MHT4_Tut1	untitled.rna	126-177	-	45.4	0.58	1	PF12874,PF00076,PF03828	3	-	0	0.524351
M0RDM1_Sall4	untitled.rna	126-177	-	44.97	0.57	1	PF00096	5	-	0	0.523879
G3V9N0_Pabpc4	untitled.rna	126-177	-	44.93	0.57	1	PF00076,PF00658	5	-	0	0.523835
A0A0G2JZZ8_Sbno2	untitled.rna	126-177	-	44.92	0.57	1	PF04851	1	-	0	0.523824
D4A5T4_Zfp39	untitled.rna	126-177	-	44.5	0.56	1	PF00096	7	-	0	0.523362
G3V752_Nat10	untitled.rna	126-177	-	44.13	0.55	1	PF13725,PF05127	2	-	0	0.522955
Q56B11_Pelp1	untitled.rna	126-177	-	44.08	0.55	1	PF08167	1	-	0	0.5229
D4ACQ4_Zc3h12b	untitled.rna	126-177	-	44.03	0.55	1	PF11977	1	-	0	0.522845
B2GUV8_Bcl6	untitled.rna	126-177	-	43.97	0.55	1	PF00096	2	-	0	0.522779
D3ZK96_Papola	untitled.rna	126-177	-	43.96	0.55	1	PF04926	1	-	0	0.522768
D3ZGI1_Zmat1	untitled.rna	126-177	-	43.94	0.55	1	-	0	-	0	0.522746
D3ZRK0_Fam83h	untitled.rna	126-177	-	43.39	0.53	1	PF07894	1	-	0	0.522142
Q5BJS0_Dhx30	untitled.rna	126-177	-	43.39	0.53	1	PF00271,PF04408,PF00270	3	-	0	0.522142
A0A0G2K197_A0A0G2K197	untitled.rna	126-177	-	43.15	0.53	1	PF00096,PF12874	16	-	0	0.521878
D4ADZ9_Pus7	untitled.rna	126-177	-	43.1	0.52	1	PF01142	1	-	0	0.521823
Q68FN9_Fastkd3	untitled.rna	126-177	-	42.9	0.52	1	PF08368,PF06743,PF08373	3	-	0	0.521603
Q504L7_Znf574	untitled.rna	126-177	-	42.86	0.52	1	PF00096	5	-	0	0.521559
A0A0G2JT85_Zbtb49	untitled.rna	126-177	-	42.77	0.52	1	PF00096	4	-	0	0.52146
A0A0G2KAS0_Capn15	untitled.rna	126-177	-	42.44	0.51	1	PF00641	3	-	0	0.521097
P40329_Rars1	untitled.rna	126-177	-	42.4	0.51	1	PF00750,PF05746,PF03485	3	-	0	0.521053
F1M4Q6_Zfhx3	untitled.rna	126-177	-	42.35	0.5	1	-	0	-	0	0.520998
A0A0G2K1Y7_Aff3	untitled.rna	126-177	-	42.33	0.5	1	PF05110	2	-	0	0.520976
D3ZN63_Wdhd1	untitled.rna	126-177	-	42.19	0.5	1	PF00400,PF08662	3	-	0	0.520822
G3V6W7_Cpsf3	untitled.rna	126-177	-	41.97	0.49	1	PF11718,PF10996,PF00753,PF07521	4	-	0	0.52058
F1LNN8_Dapk1	untitled.rna	126-177	-	41.91	0.49	1	PF01163	1	-	0	0.520515
D3ZK29_Alkbh8	untitled.rna	126-177	-	41.9	0.49	1	PF13532,PF00076,PF05148	3	-	0	0.520504
A0A0G2K3G9_Ppp1r10	untitled.rna	126-177	-	41.79	0.49	1	PF00642	1	-	0	0.520383
A0A0G2K000_Zc3h12c	untitled.rna	126-177	-	41.67	0.49	1	PF11977	1	-	0	0.520251
A0A0G2K6Q2_Oas2	untitled.rna	126-177	-	41.56	0.48	1	PF10421	2	-	0	0.52013
Q5U2X9_Zfp64	untitled.rna	126-177	-	41.41	0.48	1	PF00096	3	-	0	0.519965
D4A024_Sall3	untitled.rna	126-177	-	41.35	0.48	1	PF00096	4	-	0	0.519899
A0A0G2K214_Zc3h7b	untitled.rna	126-177	-	41.31	0.48	1	PF00642	2	-	0	0.519855
F7FDM3_Mtif2	untitled.rna	126-177	-	41.21	0.47	1	PF11987,PF00009	2	-	0	0.519745
Q9WVR1_Inpp5e	untitled.rna	126-177	-	41.11	0.47	1	PF03372	1	-	0	0.519635
D4ABN2_Pus7l	untitled.rna	126-177	-	40.99	0.47	1	PF01142	1	-	0	0.519503
P50475_Aars1	untitled.rna	126-177	-	40.98	0.47	1	PF01411,PF02272,PF07973	3	-	0	0.519492
D3ZY39_Rrp1b	untitled.rna	126-177	-	40.96	0.47	1	PF05997	1	-	0	0.51947
D3ZT79_N4bp1	untitled.rna	126-177	-	40.94	0.47	1	PF11977	1	-	0	0.519448
Q5I0C3_Mccc1	untitled.rna	126-177	-	40.81	0.46	1	PF08443	1	-	0	0.519305
D4AD99_Cpeb3	untitled.rna	126-177	-	40.53	0.46	1	PF00076	1	-	0	0.518997
Q9QZ81_Ago2	untitled.rna	126-177	-	40.39	0.45	1	PF02171,PF02170	2	-	0	0.518843
F1MAK0_Aggf1	untitled.rna	126-177	-	40.27	0.45	1	PF01585,PF00498,PF12656	3	-	0	0.518712
E9PU15_Dicer1	untitled.rna	126-177	-	40.15	0.45	1	PF00636,PF02170,PF14622,PF03368,PF00271,PF04851,PF00270	8	-	0	0.51858
A0A0G2JTI7_Prpf3	untitled.rna	126-177	-	39.89	0.44	1	PF08572,PF01480	2	-	0	0.518294
Q9EPH8_Pabpc1	untitled.rna	126-177	-	39.73	0.43	1	PF00076,PF00658	5	-	0	0.518118
M0RA29_Setdb2	untitled.rna	126-177	-	39.41	0.43	1	PF01429	1	-	0	0.517766
D3ZG48_Ddx50	untitled.rna	126-177	-	39.39	0.43	1	PF00270,PF00271,PF08152,PF04851	4	-	0	0.517744
D3ZMG0_Ulk1	untitled.rna	126-177	-	39.37	0.43	1	PF01163	1	-	0	0.517722
Q811R2_Ppargc1b	untitled.rna	126-177	-	39.06	0.42	1	PF00076	1	-	0	0.517381
A0A0G2K7D6_LOC100912068	untitled.rna	126-177	-	38.86	0.41	1	PF00096	3	-	0	0.517161
Q6MG21_Vars2	untitled.rna	126-177	-	38.54	0.4	1	PF00133,PF08264,PF09334	3	-	0	0.51681
D3ZIF4_Sall1	untitled.rna	126-177	-	38.49	0.4	1	PF00096,PF12874	6	-	0	0.516755
A0A0G2K8A6_Ttf2	untitled.rna	126-177	-	38.35	0.4	1	PF00176,PF00271,PF04851,PF00270	4	-	0	0.516601
D3ZHF8_Guf1	untitled.rna	126-177	-	38.02	0.39	1	PF00009,PF00679,PF03144,PF01926	4	-	0	0.516238
F7FKF2_F7FKF2	untitled.rna	126-177	-	37.99	0.39	1	PF03066	1	-	0	0.516205
Q3B725_Zbtb24	untitled.rna	126-177	-	37.87	0.39	1	PF00096	4	-	0	0.516073
D3ZYY6_RGD1561230	untitled.rna	126-177	-	37.85	0.39	1	PF00013	3	-	0	0.516051
Q63627_Scaf4	untitled.rna	126-177	-	37.81	0.38	1	PF00076	1	-	0	0.516007
D3ZF45_Larp4b	untitled.rna	126-177	-	37.48	0.38	1	PF05383	1	-	0	0.515644
A0A0G2K6N0_Adarb2	untitled.rna	126-177	-	37.42	0.37	1	PF02137,PF00035	3	-	0	0.515578
A0A0G2K3Y6_Cpeb4	untitled.rna	126-177	-	37.34	0.37	1	PF00076	1	-	0	0.51549
M0R548_RGD1308750	untitled.rna	126-177	-	37.29	0.37	1	PF08144	1	-	0	0.515435
M0R965_LOC685025	untitled.rna	126-177	-	37.28	0.37	1	PF00270,PF08152,PF00271,PF04851	4	-	0	0.515424
D3ZSR2_RGD1562451	untitled.rna	126-177	-	37.24	0.37	1	PF00076,PF00658	5	-	0	0.51538
F1M5V7_Mex3d	untitled.rna	126-177	-	37.24	0.37	1	PF00013	2	-	0	0.51538
Q64060_Ddx4	untitled.rna	126-177	-	37.22	0.37	1	PF00270,PF00271	2	-	0	0.515358
P41777_Nolc1	untitled.rna	126-177	-	37.18	0.37	1	PF05022	1	-	0	0.515314
Q562C7_Pum3	untitled.rna	126-177	-	37.17	0.37	1	PF08144	1	-	0	0.515303
D3ZQN8_Nuak1	untitled.rna	126-177	-	37.16	0.37	1	PF01163	1	-	0	0.515292
D3Z8L5_Pum1	untitled.rna	126-177	-	37.01	0.36	1	PF00806	8	-	0	0.515128
D3Z8M3_Khnyn	untitled.rna	126-177	-	36.96	0.36	1	PF11977	1	-	0	0.515073
A0A0G2JTM6_Dhx35	untitled.rna	126-177	-	36.88	0.36	1	PF04408,PF00271	2	-	0	0.514985
D3ZTF1_Slc4a1ap	untitled.rna	126-177	-	36.68	0.35	1	PF00498	1	-	0	0.514765
D4ADE6_Sall2	untitled.rna	126-177	-	36.58	0.35	1	PF00096	2	-	0	0.514655
Q6IE70_Pan2	untitled.rna	126-177	-	36.58	0.35	1	PF00929	1	-	0	0.514655
A0A0G2K8N3_P3h2	untitled.rna	126-177	-	36.57	0.35	1	PF03171	1	-	0	0.514644
A0A0G2K4E8_R3hdm2	untitled.rna	126-177	-	36.56	0.35	1	PF12752,PF01424	2	-	0	0.514633
M0RD67_LOC102549842	untitled.rna	126-177	-	36.46	0.35	1	PF00096	10	-	0	0.514523
D3Z9J7_Ulk2	untitled.rna	126-177	-	36.41	0.35	1	PF01163	1	-	0	0.514468
G3V656_LOC100910540	untitled.rna	126-177	-	36.34	0.35	1	PF06859,PF13847,PF05175	3	-	0	0.514391
D3ZYM3_Enox1	untitled.rna	126-177	-	36.3	0.34	1	PF00076	1	-	0	0.514347
Q3B8Q1_Ddx21	untitled.rna	126-177	-	36.13	0.34	1	PF00270,PF08152,PF00271,PF04851	4	-	0	0.51416
A0A1W2Q655_Zbtb20	untitled.rna	126-177	-	36.02	0.34	1	PF00096	2	-	0	0.514039
D3ZAN6_Papolg	untitled.rna	126-177	-	36.02	0.34	1	PF04926	2	-	0	0.514039
Q5XI28_Raver1	untitled.rna	126-177	-	35.93	0.33	1	PF00076	3	-	0	0.51394
M0R9C6_Ddx43	untitled.rna	126-177	-	35.81	0.33	1	PF00270,PF00271,PF00013	3	-	0	0.513808
Q6XLI7_Rbm12	untitled.rna	126-177	-	35.55	0.32	1	PF00076	3	-	0	0.513522
D4A168_Zfpm1	untitled.rna	126-177	-	35.51	0.32	1	-	0	-	0	0.513478
D3ZSV6_Dhx33	untitled.rna	126-177	-	35.5	0.32	1	PF04408,PF00271,PF00270	3	-	0	0.513467
D3ZRG8_Pprc1	untitled.rna	126-177	-	35.04	0.31	1	PF00076	1	-	0	0.512962
Q6TUH4_Thoc1	untitled.rna	126-177	-	34.7	0.3	1	PF11957	3	-	0	0.512588
Q66HF9_Lrrfip1	untitled.rna	126-177	-	34.68	0.3	1	PF09738	1	-	0	0.512566
M0R6B1_Caprin2	untitled.rna	126-177	-	34.65	0.3	1	PF12287	1	-	0	0.512533
D3ZBM2_Rc3h2	untitled.rna	126-177	-	34.64	0.3	1	PF00642	1	-	0	0.512522
D3ZUV9_Cnot3	untitled.rna	126-177	-	34.44	0.3	1	PF04065,PF04153	2	-	0	0.512302
F1M062_Larp1	untitled.rna	126-177	-	34.15	0.29	1	PF05383	1	-	0	0.511983
Q9QY02_Ythdc1	untitled.rna	126-177	-	33.83	0.28	1	PF04146	2	-	0	0.511631
Q5XHY0_Ddx18	untitled.rna	126-177	-	33.75	0.28	1	PF00270,PF00271,PF13959,PF04851	4	-	0	0.511544
Q3KR59_Usp10	untitled.rna	126-177	-	33.06	0.26	1	PF07145	1	-	0	0.510785
Q5M9G3_Caprin1	untitled.rna	126-177	-	32.94	0.26	1	PF12287	1	-	0	0.510653
D3ZT03_Upf2	untitled.rna	126-177	-	32.9	0.25	1	PF02854,PF04050	4	-	0	0.510609
F1M078_Zfp804a	untitled.rna	126-177	-	32.85	0.25	1	PF12171	1	-	0	0.510554
P12785_Fasn	untitled.rna	126-177	-	32.5	0.24	1	-	0	-	0	0.510169
D3ZQI7_Zbtb47	untitled.rna	126-177	-	32.47	0.24	1	PF00096	4	-	0	0.510136
Q99P77_Gtpbp4	untitled.rna	126-177	-	32.36	0.24	1	PF06858,PF08155,PF01926	3	-	0	0.510015
D4A233_Pabpc2	untitled.rna	126-177	-	31.99	0.23	1	PF00076,PF00658	5	-	0	0.509609
B2RYM0_Angel1	untitled.rna	126-177	-	31.64	0.22	1	PF03372	1	-	0	0.509224
A0A0G2K4C5_Myocd	untitled.rna	126-177	-	31.63	0.22	1	PF02037	1	-	0	0.509213
Q498M7_Cnot4	untitled.rna	126-177	-	31.26	0.21	1	PF00076	1	-	0	0.508806
Q5I0G4_Gars1	untitled.rna	126-177	-	30.82	0.2	1	PF03129,PF00587	2	-	0	0.508322
F1LVA5_Rasef	untitled.rna	126-177	-	30.72	0.2	1	PF08477,PF01926	2	-	0	0.508212
D4A3U5_Zfhx4	untitled.rna	126-177	-	30.67	0.2	1	-	0	-	0	0.508157
A0A0G2K2T6_Ilf3	untitled.rna	126-177	-	30.48	0.19	1	PF07528,PF00035	3	-	0	0.507949
M0R4K6_RGD1564405	untitled.rna	126-177	-	30.26	0.18	1	PF15293	1	-	0	0.507707
F7EYR2_Nsun7	untitled.rna	126-177	-	30.22	0.18	1	PF01189	1	-	0	0.507663
A0A0G2K4Z6_Mtg2	untitled.rna	126-177	-	30	0.18	1	PF01926	1	-	0	0.507421
A0A0G2K2C2_Gmps	untitled.rna	126-177	-	29.63	0.17	1	PF03054	1	-	0	0.507014
D4A474_Dqx1	untitled.rna	126-177	-	29.26	0.16	1	PF04408	1	-	0	0.506607
Q6QI82_LOC100364265	untitled.rna	126-177	-	29.24	0.16	1	PF01280	1	-	0	0.506585
Q5XI23_Mkrn2	untitled.rna	126-177	-	29.23	0.16	1	PF00642,PF14608,PF00097	4	-	0	0.506574
D3ZBC4_LOC103694328	untitled.rna	126-177	-	29.21	0.16	1	PF08517	1	-	0	0.506552
F1LNT3_R3hdm1	untitled.rna	126-177	-	28.04	0.13	1	PF12752,PF01424	2	-	0	0.505266
F1M8M0_Rab44	untitled.rna	126-177	-	27.56	0.11	1	PF08477,PF01926	2	-	0	0.504738
Q6AYD5_Gspt1	untitled.rna	126-177	-	27.22	0.1	1	PF00009,PF03143,PF03144,PF07145	4	-	0	0.504365
G3V9V8_Ddx31	untitled.rna	126-177	-	27.11	0.1	1	PF00270,PF00271,PF13959,PF04851	4	-	0	0.504244
A0A096MJE3_Gspt2	untitled.rna	126-177	-	27.08	0.1	1	PF00009,PF03143,PF03144,PF07145	4	-	0	0.504211
A0A0G2JWK2_Mecp2	untitled.rna	126-177	-	26.85	0.09	1	PF01429	1	-	0	0.503958
D3ZPQ4_Zfp800	untitled.rna	126-177	-	26.78	0.09	1	-	0	-	0	0.503881
D3Z8R9_Nxf2	untitled.rna	126-177	-	26.62	0.09	1	PF09162,PF03943,PF02136	3	-	0	0.503705
F1MAS3_F1MAS3	untitled.rna	126-177	-	26.58	0.09	1	PF01194	1	-	0	0.503661
Q5U306_Akap8l	untitled.rna	126-177	-	26.3	0.08	1	PF04988	1	-	0	0.503353
D3ZD46_Dhx58	untitled.rna	126-177	-	26.26	0.08	1	PF11648,PF04851,PF00271,PF00270	4	-	0	0.503309
D3ZUU2_Gzf1	untitled.rna	126-177	-	25.99	0.07	1	PF00096	3	-	0	0.503012
F1LYH3_Mto1	untitled.rna	126-177	-	25.99	0.07	1	PF13932	1	-	0	0.503012
F1LV37_Tnrc6b	untitled.rna	126-177	-	25.78	0.07	1	PF10427	1	-	0	0.502781
D4A7Q7_Hunk	untitled.rna	126-177	-	25.75	0.07	1	PF01163	1	-	0	0.502748
M0RBH0_M0RBH0	untitled.rna	126-177	-	25.05	0.05	1	PF01194	1	-	0	0.501979
Q5PQQ1_Gtpbp3	untitled.rna	126-177	-	24.93	0.04	1	PF01926	1	-	0	0.501847
E9PTF3_Noc2l	untitled.rna	126-177	-	24.92	0.04	1	PF03715	1	-	0	0.501836
D4A962_Hnrnpul1	untitled.rna	126-177	-	24.12	0.02	1	PF13671,PF00622,PF02037	3	-	0	0.500956
Q6AYB5_Srp54	untitled.rna	126-177	-	23.9	0.02	1	PF00448,PF02881	2	-	0	0.500715
A0A0U1RS03_Smg7	untitled.rna	126-177	-	23.84	0.02	1	PF10373,PF10374	2	-	0	0.500649
M0RAT5_Zfp560	untitled.rna	126-177	-	23.63	0.01	1	PF00096	12	-	0	0.500418
Q68FU8_Sugp1	untitled.rna	126-177	-	23.48	0.01	1	PF01805,PF01585,PF12656	4	-	0	0.500253
D3ZVD4_Zfp28	untitled.rna	126-177	-	23.32	0	1	PF00096	9	-	0	0.500077
D4AE50_Nfx1	untitled.rna	126-177	-	23.17	0	1	PF01424	1	-	0	0.499912
P81795_Eif2s3	untitled.rna	126-177	-	22.62	-0.02	1	PF09173,PF00009,PF03144	3	-	0	0.499307
C9WPN6_Eif2s3y	untitled.rna	126-177	-	22.5	-0.02	1	PF09173,PF00009,PF03144	3	-	0	0.499175
A0A0G2K9Y9_Zfp326	untitled.rna	126-177	-	22.45	-0.02	1	PF04988	1	-	0	0.49912
Q66HC1_Tdrd3	untitled.rna	126-177	-	22.43	-0.02	1	PF08585,PF06003,PF00567	3	-	0	0.499099
D4A259_Polr2d	untitled.rna	511-562	-	22.3	-0.03	1	PF03874	1	-	0	0.498956
Q5BJX1_Mrpl41	untitled.rna	511-562	-	22.23	-0.03	1	PF09809	1	-	0	0.498879
A0A0G2K4F6_Srrm1	untitled.rna	126-177	-	22.04	-0.03	1	PF01480	1	-	0	0.49867
D3ZH23_RGD1560917	untitled.rna	511-562	-	21.99	-0.03	1	PF09809	1	-	0	0.498615
D3ZCR5_Larp6	untitled.rna	126-177	-	21.87	-0.04	1	PF05383,PF12901	2	-	0	0.498483
A0A0G2K6T6_Setd1a	untitled.rna	126-177	-	21.74	-0.04	1	PF00076	1	-	0	0.49834
D3ZEP7_D3ZEP7	untitled.rna	511-562	-	21.61	-0.04	1	PF10175	1	-	0	0.498197
D4AA59_D4AA59	untitled.rna	126-177	-	21.54	-0.05	1	PF00642	1	-	0	0.49812
D3ZYP7_Polg2	untitled.rna	126-177	-	21.52	-0.05	1	PF03129	1	-	0	0.498098
Q6AXX4_Utp3	untitled.rna	126-177	-	21.44	-0.05	1	PF04000	1	-	0	0.49801
Q9JKU6_Strbp	untitled.rna	126-177	-	21.15	-0.06	1	PF07528,PF00035	3	-	0	0.497691
B2GV29_Trmt13	untitled.rna	126-177	-	21.08	-0.06	1	PF05206,PF11722,PF05253	3	-	0	0.497614
H7C5Y4_Zfp251	untitled.rna	126-177	-	21.05	-0.06	1	PF00096	11	-	0	0.497581
M0R7E6_M0R7E6	untitled.rna	126-177	-	21.04	-0.06	1	PF04959	1	-	0	0.49757
D3ZWV1_D3ZWV1	untitled.rna	511-562	-	20.98	-0.06	1	PF01779	1	-	0	0.497504
D3ZLL8_LOC100909878	untitled.rna	511-562	-	20.96	-0.06	1	PF00410	1	-	0	0.497482
A0A0G2K267_A0A0G2K267	untitled.rna	511-562	-	20.86	-0.06	1	PF01157	2	-	0	0.497372
Q3KRC5_Dus3l	untitled.rna	126-177	-	20.73	-0.07	1	PF01207,PF00642	2	-	0	0.49723
P62246_Rps15a	untitled.rna	511-562	-	20.72	-0.07	1	PF00410	1	-	0	0.497219
B5DEI6_C1d	untitled.rna	511-562	-	20.48	-0.07	1	PF04000	1	-	0	0.496955
A0A0G2JYA6_A0A0G2JYA6	untitled.rna	511-562	-	20.47	-0.07	1	PF00410	1	-	0	0.496944
D3Z954_Patl2	untitled.rna	126-177	-	20.38	-0.08	1	PF09770	1	-	0	0.496845
A0A0G2JTT4_Rab30	untitled.rna	511-562	-	20.27	-0.08	1	PF08477,PF01926	2	-	0	0.496724
D3ZAE2_Rbm46	untitled.rna	126-177	-	20.27	-0.08	1	PF00076,PF14709	4	-	0	0.496724
A0A0G2K8K0_Sfpq	untitled.rna	126-177	-	20.21	-0.08	1	PF00076,PF08075	3	-	0	0.496658
P52759_Rida	untitled.rna	511-562	-	20	-0.09	1	PF01042	1	-	0	0.496427
D3ZCH5_D3ZCH5	untitled.rna	511-562	-	19.99	-0.09	1	PF03297	1	-	0	0.496416
D3ZQJ2_Pop7	untitled.rna	511-562	-	19.99	-0.09	1	PF12328,PF01918	2	-	0	0.496416
D3ZMK3_D3ZMK3	untitled.rna	511-562	-	19.84	-0.09	1	PF00164	1	-	0	0.496251
D4AAB9_Paip2b	untitled.rna	511-562	-	19.76	-0.09	1	PF07145	1	-	0	0.496163
D3ZZC7_D3ZZC7	untitled.rna	511-562	-	19.75	-0.09	1	PF00410	1	-	0	0.496152
A0A0G2K6N8_Parn	untitled.rna	126-177	-	19.66	-0.09	1	PF04857,PF08675	2	-	0	0.496053
Q5S3S9_Zbtb16	untitled.rna	126-177	-	19.58	-0.1	1	PF00096,PF12874	3	-	0	0.495965
Q32PX7_Fubp1	untitled.rna	126-177	-	19.54	-0.1	1	PF00013,PF07650,PF09005	8	-	0	0.495921
Q5U315_Tent2	untitled.rna	126-177	-	19.52	-0.1	1	PF03828	1	-	0	0.495899
D4A916_Celf3	untitled.rna	126-177	-	19.49	-0.1	1	PF00076	3	-	0	0.495866
P62250_Rps16	untitled.rna	511-562	-	19.46	-0.1	1	PF00380	1	-	0	0.495833
P55770_Snu13	untitled.rna	511-562	-	19.42	-0.1	1	PF01248,PF08228	2	-	0	0.495789
P0C2C0_Mrpl22	untitled.rna	511-562	-	19.29	-0.1	1	PF00237	1	-	0	0.495646
Q4AE70_Carm1	untitled.rna	126-177	-	19.25	-0.11	1	PF05175	1	-	0	0.495602
Q9WV50_Nip7	untitled.rna	511-562	-	19.24	-0.11	1	PF03657	1	-	0	0.495591
P35289_Rab15	untitled.rna	511-562	-	19.08	-0.11	1	PF08477,PF01926	2	-	0	0.495416
D3ZQ63_Mettl2b	untitled.rna	511-562	-	19.03	-0.11	1	PF13847	1	-	0	0.495361
A0A0G2K2M9_Srrm2	untitled.rna	126-177	-	18.99	-0.11	1	PF08312	1	-	0	0.495317
A0A0G2KA79_A0A0G2KA79	untitled.rna	511-562	-	18.96	-0.11	1	PF00416	1	-	0	0.495284
A0A0G2JYU2_mrpl11	untitled.rna	511-562	-	18.95	-0.11	1	PF03946,PF00298	2	-	0	0.495273
H7C5X3_H7C5X3	untitled.rna	511-562	-	18.88	-0.12	1	PF01248	1	-	0	0.495196
Q6QI21_LOC367117	untitled.rna	511-562	-	18.87	-0.12	1	PF10210	1	-	0	0.495185
Q62826_Hnrnpm	untitled.rna	126-177	-	18.79	-0.12	1	PF00076,PF11532	4	-	0	0.495097
D3ZS61_D3ZS61	untitled.rna	511-562	-	18.71	-0.12	1	PF00410	1	-	0	0.495009
E9PTB2_Supt5h	untitled.rna	126-177	-	18.7	-0.12	1	PF00467	1	-	0	0.494998
Q5HZB6_Clasrp	untitled.rna	126-177	-	18.68	-0.12	1	PF09750	1	-	0	0.494976
F1LVW2_F1LVW2	untitled.rna	511-562	-	18.63	-0.12	1	PF01198	1	-	0	0.494921
D4ADL5_Adat1	untitled.rna	126-177	-	18.57	-0.12	1	PF02137	1	-	0	0.494855
A0JPM9_Eif3j	untitled.rna	511-562	-	18.56	-0.12	1	PF08597	1	-	0	0.494844
D3ZXH7_Alyref	untitled.rna	511-562	-	18.5	-0.13	1	PF00076	1	-	0	0.494778
A0A0G2K719_Ddx3x	untitled.rna	126-177	-	18.48	-0.13	1	PF00270,PF00271	2	-	0	0.494756
Q498U4_Sarnp	untitled.rna	511-562	-	18.41	-0.13	1	PF02037	1	-	0	0.494679
A0JPN0_Rad18	untitled.rna	126-177	-	18.4	-0.13	1	PF02037,PF13923,PF00097	3	-	0	0.494668
D4A7J8_Prpf4	untitled.rna	126-177	-	18.31	-0.13	1	PF00400,PF08799	4	-	0	0.494569
F1M629_Gemin7l1	untitled.rna	511-562	-	18.26	-0.13	1	PF11095	1	-	0	0.494514
P09527_Rab7a	untitled.rna	511-562	-	18.25	-0.13	1	PF08477,PF01926	2	-	0	0.494503
Q27W02_Magoh	untitled.rna	511-562	-	18.2	-0.13	1	PF02792	1	-	0	0.494448
Q99P75_Rab9a	untitled.rna	511-562	-	18.17	-0.13	1	PF08477,PF01926	2	-	0	0.494415
Q4QR75_Exosc9	untitled.rna	126-177	-	18.13	-0.14	1	PF01138,PF03725	2	-	0	0.494371
A0A0G2QC38_Srsf11	untitled.rna	126-177	-	18.11	-0.14	1	PF00076	1	-	0	0.494349
Q4QQV4_Hars	untitled.rna	126-177	-	18.07	-0.14	1	PF13393,PF03129,PF12745	3	-	0	0.494305
F1M4H5_Nova2	untitled.rna	126-177	-	18.05	-0.14	1	PF00013	3	-	0	0.494283
D4A7X1_Mrps16	untitled.rna	511-562	-	18.03	-0.14	1	PF00886	1	-	0	0.494261
D4A5H0_Pabpc5	untitled.rna	126-177	-	17.99	-0.14	1	PF00076,PF13893	5	-	0	0.494217
P61354_Rpl27	untitled.rna	511-562	-	17.98	-0.14	1	PF01777,PF00467	2	-	0	0.494206
D3ZFZ8_D3ZFZ8	untitled.rna	511-562	-	17.87	-0.14	1	PF01282	1	-	0	0.494085
D4A7W3_D4A7W3	untitled.rna	511-562	-	17.87	-0.14	1	PF01777	1	-	0	0.494085
Q6AYT3_Rtcb	untitled.rna	126-177	-	17.83	-0.14	1	PF01139	1	-	0	0.494041
A0A0G2JWK9_A0A0G2JWK9	untitled.rna	511-562	-	17.82	-0.14	1	PF10175	1	-	0	0.49403
M0R8S7_M0R8S7	untitled.rna	511-562	-	17.82	-0.14	1	PF00380	1	-	0	0.49403
M0R7P0_M0R7P0	untitled.rna	511-562	-	17.81	-0.14	1	PF01777,PF00467	2	-	0	0.494019
D3ZG05_D3ZG05	untitled.rna	511-562	-	17.78	-0.14	1	PF01248	1	-	0	0.493986
A0A0G2K7E3_A0A0G2K7E3	untitled.rna	511-562	-	17.76	-0.14	1	PF01198	1	-	0	0.493964
D3Z8W1_D3Z8W1	untitled.rna	511-562	-	17.74	-0.15	1	PF01198	1	-	0	0.493942
D3ZP15_Rab9b	untitled.rna	511-562	-	17.71	-0.15	1	PF08477,PF01926	2	-	0	0.493909
B2RZ65_Nxt1	untitled.rna	511-562	-	17.68	-0.15	1	PF02136	1	-	0	0.493876
D4ACQ2_D4ACQ2	untitled.rna	511-562	-	17.66	-0.15	1	PF01198	1	-	0	0.493854
D4ABZ9_Rpl31l4	untitled.rna	511-562	-	17.64	-0.15	1	PF01198	1	-	0	0.493832
D3ZZ60_D3ZZ60	untitled.rna	511-562	-	17.62	-0.15	1	PF01198	1	-	0	0.49381
Q63750_Mrpl23	untitled.rna	511-562	-	17.55	-0.15	1	PF00276	1	-	0	0.493734
A0A0G2K4Q4_A0A0G2K4Q4	untitled.rna	511-562	-	17.54	-0.15	1	PF08477,PF01926	2	-	0	0.493723
A0A0G2K689_A0A0G2K689	untitled.rna	511-562	-	17.54	-0.15	1	PF07650	1	-	0	0.493723
F1LYH5_F1LYH5	untitled.rna	126-177	-	17.53	-0.15	1	PF00013	3	-	0	0.493712
P62912_Rpl32	untitled.rna	511-562	-	17.53	-0.15	1	PF01655	1	-	0	0.493712
P84082_Arf2	untitled.rna	511-562	-	17.53	-0.15	1	PF08477,PF01926	2	-	0	0.493712
D3ZTK5_D3ZTK5	untitled.rna	511-562	-	17.51	-0.15	1	PF01777,PF00467	2	-	0	0.49369
Q27W01_Rbm8a	untitled.rna	511-562	-	17.5	-0.15	1	PF00076,PF08777	2	-	0	0.493679
P35286_Rab13	untitled.rna	511-562	-	17.49	-0.15	1	PF08477,PF01926	2	-	0	0.493668
P61972_Nutf2	untitled.rna	511-562	-	17.46	-0.15	1	PF02136	1	-	0	0.493635
P62902_Rpl31	untitled.rna	511-562	-	17.46	-0.15	1	PF01198	1	-	0	0.493635
A0A0G2K6I0_LOC691716	untitled.rna	511-562	-	17.44	-0.15	1	PF00410	1	-	0	0.493613
A0A140UHX2_Zc3hc1	untitled.rna	126-177	-	17.44	-0.15	1	PF07967,PF08600	2	-	0	0.493613
A0JPN4_Zc3h12a	untitled.rna	511-562	-	17.4	-0.15	1	PF11977	1	-	0	0.493569
G3V7Z8_Pabpn1	untitled.rna	511-562	-	17.34	-0.16	1	PF00076	1	-	0	0.493503
P84079_Arf1	untitled.rna	511-562	-	17.3	-0.16	1	PF08477,PF01926	2	-	0	0.493459
P61206_Arf3	untitled.rna	511-562	-	17.26	-0.16	1	PF08477,PF01926	2	-	0	0.493415
Q5RJK9_Polr1c	untitled.rna	511-562	-	17.26	-0.16	1	PF01000,PF01193	2	-	0	0.493415
D4AEG3_Ppil4	untitled.rna	126-177	-	17.25	-0.16	1	PF00160,PF00076	2	-	0	0.493404
M0R763_LOC685085	untitled.rna	511-562	-	17.25	-0.16	1	PF03297	1	-	0	0.493404
G3V9B1_Arl5b	untitled.rna	511-562	-	17.21	-0.16	1	PF08477,PF01926	2	-	0	0.49336
D3ZEI0_D3ZEI0	untitled.rna	511-562	-	17.2	-0.16	1	PF01778	1	-	0	0.493349
Q5XI86_Ptrh2	untitled.rna	511-562	-	17.19	-0.16	1	PF01981	1	-	0	0.493338
F1M6F4_F1M6F4	untitled.rna	511-562	-	17.17	-0.16	1	PF03297	1	-	0	0.493316
Q7TP77_Mrpl49	untitled.rna	511-562	-	17.17	-0.16	1	PF05046	1	-	0	0.493316
D3ZJD3_D3ZJD3	untitled.rna	511-562	-	17.16	-0.16	1	PF01778	1	-	0	0.493305
D4AAY6_D4AAY6	untitled.rna	511-562	-	17.16	-0.16	1	PF00828	1	-	0	0.493305
D4AE10_D4AE10	untitled.rna	511-562	-	17.13	-0.16	1	PF03297	1	-	0	0.493272
A0A096MIX2_Ddx17	untitled.rna	126-177	-	17.12	-0.16	1	PF00270,PF00271	2	-	0	0.493261
F1LWX2_F1LWX2	untitled.rna	511-562	-	17.12	-0.16	1	PF01779	1	-	0	0.493261
D3ZAC7_D3ZAC7	untitled.rna	511-562	-	17.11	-0.16	1	PF01198	1	-	0	0.49325
D3ZVF5_D3ZVF5	untitled.rna	511-562	-	17.11	-0.16	1	PF01198	1	-	0	0.49325
P62850_Rps24	untitled.rna	511-562	-	17.09	-0.16	1	PF01282	1	-	0	0.493228
D3ZU04_D3ZU04	untitled.rna	511-562	-	17.06	-0.16	1	PF01198	1	-	0	0.493195
D3ZUL8_Zcchc8	untitled.rna	126-177	-	17.04	-0.16	1	PF00098	1	-	0	0.493173
Q9JKL7_Srek1	untitled.rna	126-177	-	17.01	-0.16	1	PF00076	1	-	0	0.49314
A0A0G2K2F6_A0A0G2K2F6	untitled.rna	511-562	-	16.99	-0.17	1	PF00410	1	-	0	0.493118
Q5I0I5_Usb1	untitled.rna	511-562	-	16.99	-0.17	1	PF09749	1	-	0	0.493118
D3ZLA5_D3ZLA5	untitled.rna	511-562	-	16.98	-0.17	1	PF01198	1	-	0	0.493107
Q5U316_Rab35	untitled.rna	511-562	-	16.96	-0.17	1	PF08477,PF01926	2	-	0	0.493085
D4A4Z0_Ccdc12	untitled.rna	511-562	-	16.93	-0.17	1	PF08315	1	-	0	0.493052
P47198_Rpl22	untitled.rna	511-562	-	16.92	-0.17	1	PF01776	1	-	0	0.493041
D3ZM33_D3ZM33	untitled.rna	511-562	-	16.91	-0.17	1	PF00416	1	-	0	0.49303
F1M7Z1_Edc3	untitled.rna	126-177	-	16.9	-0.17	1	PF09532,PF12701	2	-	0	0.493019
B2RYI4_Mettl14	untitled.rna	126-177	-	16.86	-0.17	1	PF05063	1	-	0	0.492975
D3ZU54_Denr	untitled.rna	511-562	-	16.85	-0.17	1	PF01253	1	-	0	0.492964
M0R8M8_M0R8M8	untitled.rna	511-562	-	16.84	-0.17	1	PF00833	1	-	0	0.492953
P62271_Rps18	untitled.rna	511-562	-	16.82	-0.17	1	PF00416	1	-	0	0.492931
P61212_Arl1	untitled.rna	511-562	-	16.81	-0.17	1	PF08477,PF01926	2	-	0	0.49292
D3ZVA5_Fbll1	untitled.rna	126-177	-	16.79	-0.17	1	PF01269	1	-	0	0.492898
P62853_Rps25	untitled.rna	511-562	-	16.78	-0.17	1	PF03297	1	-	0	0.492887
P10536_Rab1b	untitled.rna	511-562	-	16.77	-0.17	1	PF08477,PF01926	2	-	0	0.492876
M0RAG4_LOC100361098	untitled.rna	511-562	-	16.76	-0.17	1	PF10210	1	-	0	0.492865
B2GV77_Nxt2	untitled.rna	511-562	-	16.74	-0.17	1	PF02136	1	-	0	0.492843
D3ZM01_RGD1562381	untitled.rna	511-562	-	16.71	-0.17	1	PF00833	1	-	0	0.49281
Q6U6G5_Zc3h15	untitled.rna	126-177	-	16.7	-0.17	1	PF00642	1	-	0	0.492799
D3ZTG8_D3ZTG8	untitled.rna	511-562	-	16.68	-0.17	1	PF00831	1	-	0	0.492777
D3ZKU5_D3ZKU5	untitled.rna	511-562	-	16.66	-0.17	1	PF01198	1	-	0	0.492755
D3ZHB3_LOC100360573	untitled.rna	511-562	-	16.65	-0.17	1	PF01248	1	-	0	0.492744
M0R5K9_M0R5K9	untitled.rna	511-562	-	16.61	-0.18	1	PF00416	1	-	0	0.4927
D3ZV36_RGD1561102	untitled.rna	511-562	-	16.6	-0.18	1	PF01248	1	-	0	0.492689
P17702_Rpl28	untitled.rna	511-562	-	16.6	-0.18	1	PF01778	1	-	0	0.492689
D4A4V1_Mrps18c	untitled.rna	511-562	-	16.57	-0.18	1	PF01084	1	-	0	0.492656
D4AD21_Exd1	untitled.rna	126-177	-	16.55	-0.18	1	PF01612	1	-	0	0.492634
Q5U2U7_Rnmt	untitled.rna	126-177	-	16.54	-0.18	1	PF03291,PF13847	2	-	0	0.492623
D3ZES1_Arl5c	untitled.rna	511-562	-	16.53	-0.18	1	PF08477,PF01926	2	-	0	0.492612
Q9QZP1_Gemin2	untitled.rna	511-562	-	16.53	-0.18	1	PF04938	1	-	0	0.492612
G3V9M5_Zfp384	untitled.rna	126-177	-	16.52	-0.18	1	PF00096	7	-	0	0.492601
D3ZBG6_Ptrhd1	untitled.rna	511-562	-	16.51	-0.18	1	PF01981	1	-	0	0.49259
P62268_Rps23	untitled.rna	511-562	-	16.51	-0.18	1	PF00164	1	-	0	0.49259
F1MA00_F1MA00	untitled.rna	511-562	-	16.49	-0.18	1	PF00411	1	-	0	0.492568
M0R5Y8_M0R5Y8	untitled.rna	511-562	-	16.48	-0.18	1	PF00347	2	-	0	0.492557
B0BNB3_Mettl5	untitled.rna	511-562	-	16.46	-0.18	1	PF05175,PF13847,PF01170	3	-	0	0.492535
D3ZF99_Mrpl55	untitled.rna	511-562	-	16.45	-0.18	1	PF09776	1	-	0	0.492524
Q6NYB7_Rab1A	untitled.rna	511-562	-	16.41	-0.18	1	PF08477,PF01926	2	-	0	0.49248
A0A0G2K7L0_Mrps10	untitled.rna	511-562	-	16.4	-0.18	1	PF00338	1	-	0	0.492469
Q5PPN2_Rpp25	untitled.rna	511-562	-	16.4	-0.18	1	PF01918	1	-	0	0.492469
D3ZWB1_Lsm1	untitled.rna	511-562	-	16.38	-0.18	1	PF01423	1	-	0	0.492447
M0R5G2_Gemin7	untitled.rna	511-562	-	16.38	-0.18	1	PF11095	1	-	0	0.492447
M0R6N0_Arl14	untitled.rna	511-562	-	16.38	-0.18	1	PF08477,PF01926	2	-	0	0.492447
D3ZHU9_D3ZHU9	untitled.rna	511-562	-	16.37	-0.18	1	PF00833	1	-	0	0.492436
A0A0G2JUL0_A0A0G2JUL0	untitled.rna	511-562	-	16.35	-0.18	1	PF02994	1	-	0	0.492414
O08697_Arl2	untitled.rna	511-562	-	16.35	-0.18	1	PF08477,PF01926	2	-	0	0.492414
D2XV59_Gtpbp1	untitled.rna	126-177	-	16.31	-0.18	1	PF00009	1	-	0	0.49237
P84083_Arf5	untitled.rna	511-562	-	16.29	-0.18	1	PF08477,PF01926	2	-	0	0.492348
A0A140UHY3_Ewsr1	untitled.rna	126-177	-	16.27	-0.18	1	PF00641,PF00076	2	-	0	0.492326
D4A172_D4A172	untitled.rna	511-562	-	16.22	-0.19	1	PF01198	1	-	0	0.492271
D4A9Q3_D4A9Q3	untitled.rna	511-562	-	16.21	-0.19	1	PF00164	1	-	0	0.49226
M0R9I5_M0R9I5	untitled.rna	511-562	-	16.19	-0.19	1	PF07145	1	-	0	0.492238
Q5BJN7_LOC100360647	untitled.rna	511-562	-	16.19	-0.19	1	PF04758	1	-	0	0.492238
A0A0G2K5J4_LOC108348323	untitled.rna	126-177	-	16.17	-0.19	1	PF01163	1	-	0	0.492216
Q9EPJ3_Mrps26	untitled.rna	511-562	-	16.17	-0.19	1	PF14943	1	-	0	0.492216
A0A0G2K1K6_LOC691661	untitled.rna	126-177	-	16.16	-0.19	1	PF00096	1	-	0	0.492205
A0A0G2K6C1_A0A0G2K6C1	untitled.rna	511-562	-	16.12	-0.19	1	PF03719	1	-	0	0.492161
D3ZGS7_D3ZGS7	untitled.rna	511-562	-	16.12	-0.19	1	PF04758	1	-	0	0.492161
F1LTW8_F1LTW8	untitled.rna	511-562	-	16.12	-0.19	1	PF00164	1	-	0	0.492161
M0R4I3_M0R4I3	untitled.rna	511-562	-	16.12	-0.19	1	PF00380	1	-	0	0.492161
P51646_Arl5a	untitled.rna	511-562	-	16.09	-0.19	1	PF08477,PF01926	2	-	0	0.492128
D3ZQI0_Polr2j	untitled.rna	511-562	-	16.05	-0.19	1	PF13656,PF01193	2	-	0	0.492084
M0RDU3_Zfp277	untitled.rna	126-177	-	16.02	-0.19	1	PF12756	3	-	0	0.492051
A0A0G2KA38_Isg20	untitled.rna	511-562	-	16.01	-0.19	1	PF00929	1	-	0	0.49204
P0C2B9_Mrpl42	untitled.rna	511-562	-	16	-0.19	1	PF10210	1	-	0	0.492029
Q5XIB7_Tsen34	untitled.rna	511-562	-	15.98	-0.19	1	PF01974	1	-	0	0.492007
B1WC73_Arl6	untitled.rna	511-562	-	15.97	-0.19	1	PF08477,PF01926	2	-	0	0.491996
B0BMU0_Ppie	untitled.rna	511-562	-	15.95	-0.19	1	PF00160,PF00076	2	-	0	0.491974
M0R6L3_LOC100910721	untitled.rna	511-562	-	15.95	-0.19	1	PF00467	1	-	0	0.491974
D3Z9K2_Mrpl54	untitled.rna	511-562	-	15.92	-0.19	1	PF08561	1	-	0	0.491942
D3ZWL0_D3ZWL0	untitled.rna	511-562	-	15.91	-0.19	1	PF01655	1	-	0	0.491931
Q6AYU1_Morf4l1	untitled.rna	126-177	-	15.87	-0.19	1	PF11717	1	-	0	0.491887
P05712_Rab2a	untitled.rna	511-562	-	15.86	-0.19	1	PF08477,PF01926	2	-	0	0.491876
P61314_Rpl15	untitled.rna	511-562	-	15.86	-0.19	1	PF00827	1	-	0	0.491876
A0A0G2KA75_Kat5	untitled.rna	126-177	-	15.85	-0.2	1	PF11717	1	-	0	0.491865
Q7M6Z1_Npm2	untitled.rna	511-562	-	15.85	-0.2	1	PF03066	1	-	0	0.491865
D3ZKG6_D3ZKG6	untitled.rna	511-562	-	15.83	-0.2	1	PF00833	1	-	0	0.491843
F1M0X6_Magohb	untitled.rna	511-562	-	15.83	-0.2	1	PF02792	1	-	0	0.491843
E9PTM0_Eddm3b	untitled.rna	511-562	-	15.8	-0.2	1	PF00074	1	-	0	0.49181
D3ZPP2_Arl8a	untitled.rna	511-562	-	15.79	-0.2	1	PF08477,PF01926	2	-	0	0.491799
P04644_Rps17	untitled.rna	511-562	-	15.79	-0.2	1	PF00833	1	-	0	0.491799
D3ZH34_Tent5a	untitled.rna	126-177	-	15.78	-0.2	1	PF07984	1	-	0	0.491788
D3ZFA8_LOC100362366	untitled.rna	511-562	-	15.76	-0.2	1	PF00833	1	-	0	0.491766
D3ZI43_Ptrh1	untitled.rna	511-562	-	15.75	-0.2	1	PF01195	1	-	0	0.491755
D4ABQ0_LOC103693384	untitled.rna	511-562	-	15.75	-0.2	1	PF00074	1	-	0	0.491755
F1M5B1_F1M5B1	untitled.rna	511-562	-	15.73	-0.2	1	PF00833	1	-	0	0.491733
D4A9C8_D4A9C8	untitled.rna	511-562	-	15.71	-0.2	1	PF01248	1	-	0	0.491711
P63324_Rps12	untitled.rna	511-562	-	15.71	-0.2	1	PF01248	1	-	0	0.491711
B2RYS9_Trmt112	untitled.rna	511-562	-	15.7	-0.2	1	PF03966	1	-	0	0.4917
Q6AXZ0_Paip2	untitled.rna	511-562	-	15.7	-0.2	1	PF07145	1	-	0	0.4917
A0A0G2K8E0_A0A0G2K8E0	untitled.rna	511-562	-	15.68	-0.2	1	PF01778	1	-	0	0.491678
Q7TP86_LOC502176	untitled.rna	511-562	-	15.67	-0.2	1	PF03501	1	-	0	0.491667
D3ZB50_D3ZB50	untitled.rna	511-562	-	15.64	-0.2	1	PF00831	1	-	0	0.491634
A0A0G2KBA6_A0A0G2KBA6	untitled.rna	511-562	-	15.62	-0.2	1	PF14444	1	-	0	0.491612
B2GV62_Mrpl20	untitled.rna	511-562	-	15.6	-0.2	1	PF00453	1	-	0	0.49159
D3ZAU6_D3ZAU6	untitled.rna	511-562	-	15.57	-0.2	1	PF00416	1	-	0	0.491557
D4A1Z2_D4A1Z2	untitled.rna	511-562	-	15.55	-0.2	1	PF00467	1	-	0	0.491535
P17074_Rps19	untitled.rna	511-562	-	15.53	-0.2	1	PF01090	1	-	0	0.491513
D3ZVY6_D3ZVY6	untitled.rna	511-562	-	15.49	-0.2	1	PF01198	1	-	0	0.491469
D4AAJ3_D4AAJ3	untitled.rna	511-562	-	15.49	-0.2	1	PF01248	1	-	0	0.491469
Q3KR55_U2af1	untitled.rna	511-562	-	15.49	-0.2	1	PF00642,PF00076	3	-	0	0.491469
D4A6G6_LOC100362339	untitled.rna	511-562	-	15.47	-0.21	1	PF01090	1	-	0	0.491447
Q5EB77_Rab18	untitled.rna	511-562	-	15.45	-0.21	1	PF08477,PF01926	2	-	0	0.491425
Q6TXH6_Q6TXH6	untitled.rna	511-562	-	15.43	-0.21	1	-	0	-	0	0.491403
M0RBS7_M0RBS7	untitled.rna	511-562	-	15.4	-0.21	1	PF00076	1	-	0	0.49137
Q68FR9_Eef1d	untitled.rna	511-562	-	15.4	-0.21	1	PF00736	1	-	0	0.49137
D4A0J6_D4A0J6	untitled.rna	511-562	-	15.39	-0.21	1	PF01599	1	-	0	0.491359
Q5GAL8_Rnase12	untitled.rna	511-562	-	15.39	-0.21	1	PF00074	1	-	0	0.491359
Q7TP62_LOC367195	untitled.rna	511-562	-	15.39	-0.21	1	PF08079	1	-	0	0.491359
M0R3K2_Gatc	untitled.rna	511-562	-	15.37	-0.21	1	PF02686	1	-	0	0.491337
D3ZDE9_D3ZDE9	untitled.rna	511-562	-	15.35	-0.21	1	PF01198	1	-	0	0.491315
M0RBD4_LOC103690796	untitled.rna	511-562	-	15.33	-0.21	1	PF00347	2	-	0	0.491293
D4A412_D4A412	untitled.rna	511-562	-	15.32	-0.21	1	PF01655	1	-	0	0.491282
D4AA93_D4AA93	untitled.rna	511-562	-	15.32	-0.21	1	PF00416	1	-	0	0.491282
Q6MFZ6_Rpp21	untitled.rna	511-562	-	15.31	-0.21	1	PF04032	1	-	0	0.491271
Q5M9G9_Tbrg4	untitled.rna	126-177	-	15.3	-0.21	1	PF08368,PF06743,PF08373	3	-	0	0.49126
Q9WU49_Carhsp1	untitled.rna	511-562	-	15.3	-0.21	1	PF00313	1	-	0	0.49126
A0A0G2JX41_A0A0G2JX41	untitled.rna	511-562	-	15.29	-0.21	1	PF00347	2	-	0	0.491249
Q8K3L6_Gimap5	untitled.rna	126-177	-	15.24	-0.21	1	PF01926	1	-	0	0.491194
M0RCC5_M0RCC5	untitled.rna	511-562	-	15.23	-0.21	1	PF00416	1	-	0	0.491183
G3V7Y8_Aicda	untitled.rna	511-562	-	15.19	-0.21	1	PF08210,PF05240	2	-	0	0.491139
Q8VHM6_Crcp	untitled.rna	511-562	-	15.19	-0.21	1	PF03874	1	-	0	0.491139
M0R987_LOC100364116	untitled.rna	511-562	-	15.18	-0.21	1	PF00338	1	-	0	0.491128
B0BNE4_Pabpn1l	untitled.rna	511-562	-	15.17	-0.21	1	PF00076	1	-	0	0.491117
D4A1W5_Rbm4	untitled.rna	511-562	-	15.17	-0.21	1	PF00076,PF13893,PF00098	4	-	0	0.491117
G3V678_LOC100912534	untitled.rna	511-562	-	15.17	-0.21	1	PF03870	1	-	0	0.491117
D3ZTW8_Mrpl27	untitled.rna	511-562	-	15.1	-0.22	1	PF01016	1	-	0	0.49104
Q7TP17_U2af1l4	untitled.rna	511-562	-	15.07	-0.22	1	PF00642,PF00076	3	-	0	0.491007
D4A157_Rpp14	untitled.rna	511-562	-	15.06	-0.22	1	PF01900	1	-	0	0.490996
A0A0H2UHQ8_Rps17	untitled.rna	511-562	-	15.04	-0.22	1	PF00833	1	-	0	0.490974
D3Z942_D3Z942	untitled.rna	511-562	-	15.03	-0.22	1	PF00831	1	-	0	0.490963
D4A385_Gpatch3	untitled.rna	126-177	-	15.03	-0.22	1	PF01585	1	-	0	0.490963
B2RZ12_Imp3	untitled.rna	511-562	-	15	-0.22	1	PF00163,PF01479	2	-	0	0.49093
D3ZIV1_D3ZIV1	untitled.rna	511-562	-	15	-0.22	1	PF01779	1	-	0	0.49093
B5DF58_Eif4e3	untitled.rna	511-562	-	14.93	-0.22	1	PF01652	1	-	0	0.490853
B2RZ66_Srp19	untitled.rna	511-562	-	14.92	-0.22	1	PF01922	1	-	0	0.490842
G3V6I9_Rpl26	untitled.rna	511-562	-	14.92	-0.22	1	PF00467	1	-	0	0.490842
M0R6B9_Cstf2t	untitled.rna	126-177	-	14.91	-0.22	1	PF14327,PF00076,PF14304	3	-	0	0.490831
Q09167_Srsf5	untitled.rna	511-562	-	14.9	-0.22	1	PF00076	2	Q09167|Srsf5|1307|8755518|AEDB	1	0.657487
D3ZK34_D3ZK34	untitled.rna	511-562	-	14.88	-0.22	1	PF01198	1	-	0	0.490798
D3ZSH6_D3ZSH6	untitled.rna	511-562	-	14.88	-0.22	1	PF01090	1	-	0	0.490798
D3ZY68_Gatc	untitled.rna	511-562	-	14.88	-0.22	1	PF02686	1	-	0	0.490798
F1M7A9_F1M7A9	untitled.rna	511-562	-	14.88	-0.22	1	PF00347	2	-	0	0.490798
M0R6B4_M0R6B4	untitled.rna	511-562	-	14.86	-0.22	1	PF00347	2	-	0	0.490776
P18445_Rpl27a	untitled.rna	511-562	-	14.85	-0.22	1	PF00828	1	-	0	0.490765
P48317_Gadd45a	untitled.rna	511-562	-	14.85	-0.22	1	PF01248	1	-	0	0.490765
D3ZU51_Rpp30	untitled.rna	511-562	-	14.82	-0.22	1	PF01876	1	-	0	0.490732
D4AE80_Dcp1a	untitled.rna	126-177	-	14.82	-0.22	1	PF06058	1	-	0	0.490732
M0RDC9_Exosc1	untitled.rna	511-562	-	14.82	-0.22	1	PF10447,PF14382	2	-	0	0.490732
D3ZI60_LOC108351703	untitled.rna	511-562	-	14.8	-0.22	1	PF00828	1	-	0	0.49071
P17077_Rpl9	untitled.rna	511-562	-	14.8	-0.22	1	PF00347	2	-	0	0.49071
Q1RP77_Nop16	untitled.rna	511-562	-	14.78	-0.22	1	PF09420	2	-	0	0.490688
Q6AY74_LOC500148	untitled.rna	511-562	-	14.77	-0.22	1	PF01251	1	-	0	0.490677
D4A1F8_Nanos1	untitled.rna	511-562	-	14.74	-0.22	1	PF05741	1	-	0	0.490644
D3ZDP2_Mrpl58	untitled.rna	511-562	-	14.7	-0.23	1	PF00472	1	-	0	0.4906
F1M682_F1M682	untitled.rna	511-562	-	14.69	-0.23	1	PF01779	1	-	0	0.490589
D4ABL7_Mrpl33	untitled.rna	511-562	-	14.66	-0.23	1	PF00471	1	-	0	0.490556
B2RYS3_Mphosph6	untitled.rna	511-562	-	14.64	-0.23	1	PF10175	1	-	0	0.490534
O08954_Snai2	untitled.rna	511-562	-	14.64	-0.23	1	PF00096	4	-	0	0.490534
G3V7J7_Eif5a2	untitled.rna	511-562	-	14.63	-0.23	1	PF01287	1	-	0	0.490523
Q66HA6_Arl8b	untitled.rna	511-562	-	14.62	-0.23	1	PF08477,PF01926	2	-	0	0.490512
P37996_Arl3	untitled.rna	511-562	-	14.61	-0.23	1	PF08477,PF01926	2	-	0	0.490501
Q52KK4_Naf1	untitled.rna	126-177	-	14.6	-0.23	1	PF04410	1	-	0	0.49049
P17078_Rpl35	untitled.rna	511-562	-	14.59	-0.23	1	PF00831	1	-	0	0.490479
A0A0G2JWD9_A0A0G2JWD9	untitled.rna	511-562	-	14.57	-0.23	1	PF01198	1	-	0	0.490457
B2RYT4_Mrps14	untitled.rna	511-562	-	14.56	-0.23	1	PF00253	1	-	0	0.490446
P35427_Rpl13a	untitled.rna	511-562	-	14.56	-0.23	1	PF00572	1	-	0	0.490446
Q5BK71_Arl11	untitled.rna	511-562	-	14.55	-0.23	1	PF08477,PF01926	2	-	0	0.490435
D3ZF52_RGD1565767	untitled.rna	511-562	-	14.53	-0.23	1	PF00827	1	-	0	0.490413
D4AB01_Hint2	untitled.rna	511-562	-	14.5	-0.23	1	PF11969	1	-	0	0.49038
D3ZYK9_Npm3	untitled.rna	511-562	-	14.49	-0.23	1	PF03066	1	-	0	0.490369
D3ZA49_D3ZA49	untitled.rna	511-562	-	14.48	-0.23	1	PF00347	1	-	0	0.490358
G3V6X2_Rbm18	untitled.rna	511-562	-	14.48	-0.23	1	PF00076	1	-	0	0.490358
F1M764_F1M764	untitled.rna	511-562	-	14.43	-0.23	1	PF01090	1	-	0	0.490303
Q8K3P7_Hint3	untitled.rna	511-562	-	14.43	-0.23	1	PF11969	1	-	0	0.490303
A9UMV2_Mrps24	untitled.rna	511-562	-	14.34	-0.24	1	PF14955	1	-	0	0.490204
A0A0G2JXD0_LOC103692829	untitled.rna	511-562	-	14.31	-0.24	1	PF00347	2	-	0	0.490172
D3ZRM5_Rab23	untitled.rna	511-562	-	14.31	-0.24	1	PF08477,PF01926	2	-	0	0.490172
D3ZVC6_Nhp2	untitled.rna	511-562	-	14.29	-0.24	1	PF01248	1	-	0	0.49015
D3ZAS7_Pabpc1l	untitled.rna	126-177	-	14.28	-0.24	1	PF00076,PF00658,PF13893	6	-	0	0.490139
M0R9Q1_Rbm14	untitled.rna	126-177	-	14.26	-0.24	1	PF00076	2	-	0	0.490117
B0BN19_Rab22a	untitled.rna	511-562	-	14.25	-0.24	1	PF08477,PF01926	2	-	0	0.490106
Q66H47_Mrpl24	untitled.rna	511-562	-	14.24	-0.24	1	PF00467	1	-	0	0.490095
Q3B7V5_Rab2b	untitled.rna	511-562	-	14.21	-0.24	1	PF08477,PF01926	2	-	0	0.490062
Q4QQU1_Bud13	untitled.rna	126-177	-	14.18	-0.24	1	PF09736	1	-	0	0.490029
P13471_Rps14	untitled.rna	511-562	-	14.17	-0.24	1	PF00411	1	-	0	0.490018
P62703_Rps4x	untitled.rna	511-562	-	14.16	-0.24	1	PF00900,PF08071,PF01479,PF00467	4	-	0	0.490007
A0A0G2JT78_Rab6b	untitled.rna	511-562	-	14.15	-0.24	1	PF08477,PF01926	2	-	0	0.489996
Q9WVB1_Rab6a	untitled.rna	511-562	-	14.13	-0.24	1	PF08477,PF01926	2	-	0	0.489974
A0A0G2K7W6_RGD1562402	untitled.rna	511-562	-	14.12	-0.24	1	PF00828	1	-	0	0.489963
D4A647_D4A647	untitled.rna	511-562	-	14.1	-0.24	1	PF01655	1	-	0	0.489941
Q5HZY2_Sar1b	untitled.rna	511-562	-	14.08	-0.24	1	PF08477,PF01926	2	-	0	0.489919
Q5BK46_Rnaseh1	untitled.rna	511-562	-	14.06	-0.24	1	PF00075	1	-	0	0.489897
B1WC69_Nsun6	untitled.rna	126-177	-	14.04	-0.24	1	PF01189,PF13847,PF01728	3	-	0	0.489875
D3ZZH2_D3ZZH2	untitled.rna	511-562	-	14.02	-0.24	1	PF01781	1	-	0	0.489853
B0BNA9_Cnot11	untitled.rna	126-177	-	14.01	-0.24	1	PF10155	1	-	0	0.489842
A0A0G2K9E6_A0A0G2K9E6	untitled.rna	511-562	-	14	-0.24	1	PF01779	1	-	0	0.489831
D3ZG03_D3ZG03	untitled.rna	511-562	-	14	-0.24	1	PF00828	1	-	0	0.489831
D3ZN79_D3ZN79	untitled.rna	511-562	-	13.98	-0.24	1	PF00831	1	-	0	0.489809
A0A0G2K632_A0A0G2K632	untitled.rna	511-562	-	13.94	-0.25	1	PF00338	1	-	0	0.489765
D3ZPT1_RGD1562747	untitled.rna	511-562	-	13.94	-0.25	1	PF04266	1	-	0	0.489765
F1M3C2_F1M3C2	untitled.rna	511-562	-	13.91	-0.25	1	PF00828	1	-	0	0.489732
F1M6G3_F1M6G3	untitled.rna	511-562	-	13.9	-0.25	1	PF00831	1	-	0	0.489721
D3ZZX1_Inpp5a	untitled.rna	126-177	-	13.87	-0.25	1	PF03372	1	-	0	0.489688
M0R5V6_M0R5V6	untitled.rna	511-562	-	13.87	-0.25	1	PF00338	1	-	0	0.489688
B5DFJ1_Nkiras1	untitled.rna	511-562	-	13.86	-0.25	1	PF08477,PF01926	2	-	0	0.489677
F1M4W7_Cstf3	untitled.rna	126-177	-	13.85	-0.25	1	PF05843	1	-	0	0.489666
Q3T1J1_Eif5a	untitled.rna	511-562	-	13.85	-0.25	1	PF01287	1	-	0	0.489666
B2RZB0_Polr3h	untitled.rna	511-562	-	13.83	-0.25	1	PF08292,PF03876	2	-	0	0.489644
Q63396_Sub1	untitled.rna	511-562	-	13.83	-0.25	1	PF02229	1	-	0	0.489644
Q6PDU2_Mrps18a	untitled.rna	511-562	-	13.82	-0.25	1	PF01084	1	-	0	0.489633
D3ZZK1_D3ZZK1	untitled.rna	511-562	-	13.81	-0.25	1	PF00338	1	-	0	0.489622
G3V785_Naa38	untitled.rna	511-562	-	13.81	-0.25	1	PF01423	1	-	0	0.489622
B5DEP2_Rab25	untitled.rna	511-562	-	13.79	-0.25	1	PF08477,PF01926	2	-	0	0.4896
A0A0G2K8W1_A0A0G2K8W1	untitled.rna	511-562	-	13.78	-0.25	1	PF00338	1	-	0	0.489589
Q63055_Arfrp1	untitled.rna	511-562	-	13.78	-0.25	1	PF08477,PF01926	2	-	0	0.489589
P63174_Rpl38	untitled.rna	511-562	-	13.75	-0.25	1	PF01781	1	-	0	0.489556
M0R566_M0R566	untitled.rna	511-562	-	13.74	-0.25	1	PF00338	1	-	0	0.489545
A0A0G2K8H4_A0A0G2K8H4	untitled.rna	511-562	-	13.73	-0.25	1	PF00333	1	-	0	0.489534
F1LYI5_F1LYI5	untitled.rna	511-562	-	13.72	-0.25	1	PF01779	1	-	0	0.489523
G3V6B8_Tsr2	untitled.rna	511-562	-	13.72	-0.25	1	PF10273	1	-	0	0.489523
D3ZIY7_D3ZIY7	untitled.rna	511-562	-	13.69	-0.25	1	PF00333,PF03719	2	-	0	0.48949
A0A0G2K6L6_A0A0G2K6L6	untitled.rna	511-562	-	13.68	-0.25	1	PF00338	1	-	0	0.489479
A0A0G2K8K4_A0A0G2K8K4	untitled.rna	511-562	-	13.68	-0.25	1	PF00828	1	-	0	0.489479
D4AE42_D4AE42	untitled.rna	511-562	-	13.68	-0.25	1	PF00467	1	-	0	0.489479
P62832_Rpl23	untitled.rna	511-562	-	13.67	-0.25	1	PF00238	1	-	0	0.489468
P62986_Uba52	untitled.rna	511-562	-	13.65	-0.25	1	PF01020	1	-	0	0.489446
D4AD70_D4AD70	untitled.rna	511-562	-	13.64	-0.25	1	PF01781	1	-	0	0.489435
G3V8T7_Tdrkh	untitled.rna	511-562	-	13.63	-0.25	1	PF00013,PF00567	3	-	0	0.489424
Q64LC9_Rbm4b	untitled.rna	511-562	-	13.63	-0.25	1	PF00076,PF13893,PF00098	4	-	0	0.489424
D4ACA9_D4ACA9	untitled.rna	511-562	-	13.62	-0.25	1	PF01198	1	-	0	0.489413
D4A862_D4A862	untitled.rna	511-562	-	13.61	-0.25	1	PF01781	1	-	0	0.489402
A0A0G2K3G4_A0A0G2K3G4	untitled.rna	511-562	-	13.6	-0.25	1	PF00076	2	-	0	0.489391
P60868_Rps20	untitled.rna	511-562	-	13.6	-0.25	1	PF00338	1	-	0	0.489391
Q4QR80_Mrps25	untitled.rna	511-562	-	13.59	-0.25	1	PF05047	1	-	0	0.48938
P62914_Rpl11	untitled.rna	511-562	-	13.56	-0.26	1	PF00281,PF00673	2	-	0	0.489347
P13084_Npm1	untitled.rna	511-562	-	13.53	-0.26	1	PF03066	1	-	0	0.489314
D4ABH7_Bcdin3d	untitled.rna	511-562	-	13.51	-0.26	1	PF06859	1	-	0	0.489292
F1M1H2_F1M1H2	untitled.rna	511-562	-	13.47	-0.26	1	PF01090	1	-	0	0.489248
D4A2D8_Lsm7	untitled.rna	511-562	-	13.45	-0.26	1	PF01423	1	-	0	0.489226
M0RB28_M0RB28	untitled.rna	511-562	-	13.45	-0.26	1	PF00338	1	-	0	0.489226
D4A3M4_Tent5d	untitled.rna	511-562	-	13.44	-0.26	1	PF07984	1	-	0	0.489215
D3ZE10_Mrpl35	untitled.rna	511-562	-	13.39	-0.26	1	PF01632	1	-	0	0.48916
D3ZQX3_Mrps12	untitled.rna	511-562	-	13.39	-0.26	1	PF00164	1	-	0	0.48916
Q6IML7_Dnajc27	untitled.rna	511-562	-	13.38	-0.26	1	PF08477,PF01926	2	-	0	0.489149
D4ACT7_Boll	untitled.rna	511-562	-	13.36	-0.26	1	PF00076	1	-	0	0.489127
D3ZTR1_Mrps17	untitled.rna	511-562	-	13.34	-0.26	1	PF00366	1	-	0	0.489105
D3ZGN8_LOC103690015	untitled.rna	511-562	-	13.31	-0.26	1	PF01090	1	-	0	0.489072
P83565_Mrpl40	untitled.rna	511-562	-	13.31	-0.26	1	PF09812	1	-	0	0.489072
B3GSH5_Asmt	untitled.rna	126-177	-	13.29	-0.26	1	PF13847	1	-	0	0.48905
D3ZX01_Rps4y2	untitled.rna	511-562	-	13.28	-0.26	1	PF00900,PF08071,PF01479,PF00467	4	-	0	0.489039
D3ZGY1_Pym1	untitled.rna	511-562	-	13.27	-0.26	1	PF09282	1	-	0	0.489028
P62718_Rpl18a	untitled.rna	511-562	-	13.27	-0.26	1	PF01775	1	-	0	0.489028
Q62639_Rheb	untitled.rna	511-562	-	13.27	-0.26	1	PF08477,PF01926	2	-	0	0.489028
P20171_Hras	untitled.rna	511-562	-	13.24	-0.26	1	PF08477,PF01926	2	-	0	0.488995
B1WC50_Ewsr1	untitled.rna	126-177	-	13.22	-0.26	1	PF00641,PF00076	2	-	0	0.488973
D3ZW57_D3ZW57	untitled.rna	511-562	-	13.22	-0.26	1	PF01781	1	-	0	0.488973
A0A0G2JUQ2_A0A0G2JUQ2	untitled.rna	511-562	-	13.2	-0.27	1	PF01283	1	-	0	0.488951
D4A888_D4A888	untitled.rna	511-562	-	13.18	-0.27	1	PF01779	1	-	0	0.488929
D3ZMP6_Nop10	untitled.rna	511-562	-	13.17	-0.27	1	PF04135	1	-	0	0.488918
F7EN76_LOC300308	untitled.rna	511-562	-	13.15	-0.27	1	PF01163	1	-	0	0.488896
A0A0G2JZY0_Lsm14b	untitled.rna	126-177	-	13.12	-0.27	1	PF12701,PF09532,PF14438	3	-	0	0.488863
F1LWN5_RGD1563482	untitled.rna	511-562	-	13.12	-0.27	1	PF00472	1	-	0	0.488863
Q6AY21_G3bp2	untitled.rna	126-177	-	13.12	-0.27	1	PF02136,PF00076	2	-	0	0.488863
A0A0G2QC40_Mkrn1	untitled.rna	126-177	-	13.11	-0.27	1	PF00642,PF14608,PF00097	4	-	0	0.488852
B1WC25_Tra2a	untitled.rna	511-562	-	13.11	-0.27	1	PF00076	1	-	0	0.488852
B2RYW7_Srp14	untitled.rna	511-562	-	13.1	-0.27	1	PF02290	1	-	0	0.488841
D3ZJE2_Rpl12-ps1	untitled.rna	511-562	-	13.09	-0.27	1	PF03946,PF00298	2	-	0	0.48883
D3ZV50_D3ZV50	untitled.rna	511-562	-	13.08	-0.27	1	PF01479,PF00163	2	-	0	0.488819
O88828_Polr2f	untitled.rna	511-562	-	13.08	-0.27	1	PF01192	1	-	0	0.488819
D3ZUD7_D3ZUD7	untitled.rna	511-562	-	13.07	-0.27	1	PF01090	1	-	0	0.488808
G3V9L5_RGD1563200	untitled.rna	511-562	-	13.07	-0.27	1	PF05253	2	-	0	0.488808
Q5EB95_Ess2	untitled.rna	126-177	-	13.06	-0.27	1	PF09751	1	-	0	0.488797
A0A140TAC5_Rpl12	untitled.rna	511-562	-	13.05	-0.27	1	PF03946,PF00298	2	-	0	0.488786
B2RZB7_Snrpd1	untitled.rna	511-562	-	13.05	-0.27	1	PF01423	1	-	0	0.488786
F1LU15_F1LU15	untitled.rna	511-562	-	13.05	-0.27	1	PF00366	1	-	0	0.488786
P23358_Rpl12	untitled.rna	511-562	-	13.05	-0.27	1	PF03946,PF00298	2	-	0	0.488786
M0R6U8_M0R6U8	untitled.rna	511-562	-	13.01	-0.27	1	PF01779	1	-	0	0.488742
Q5U3Z2_Gadd45b	untitled.rna	511-562	-	12.98	-0.27	1	PF01248	1	-	0	0.488709
Q6AXY7_Prpf38b	untitled.rna	126-177	-	12.96	-0.27	1	PF03371	1	-	0	0.488687
D3ZST1_D3ZST1	untitled.rna	511-562	-	12.95	-0.27	1	PF10175	1	-	0	0.488676
D3ZJ54_RGD1565117	untitled.rna	511-562	-	12.94	-0.27	1	PF01283	1	-	0	0.488665
D4A434_Rnaseh2c	untitled.rna	511-562	-	12.94	-0.27	1	PF08615	1	-	0	0.488665
D3ZPE6_Mrpl51	untitled.rna	511-562	-	12.92	-0.27	1	PF10244	1	-	0	0.488643
A0A0G2K5K2_A0A0G2K5K2	untitled.rna	511-562	-	12.91	-0.27	1	PF01158	1	-	0	0.488632
F1LYF3_Rps19l1	untitled.rna	511-562	-	12.91	-0.27	1	PF01090	1	-	0	0.488632
F1LPS8_Pura	untitled.rna	511-562	-	12.89	-0.27	1	PF04845	1	-	0	0.48861
D3ZL23_D3ZL23	untitled.rna	511-562	-	12.88	-0.27	1	PF00833	1	-	0	0.488599
B2GUW4_Exd2	untitled.rna	126-177	-	12.85	-0.27	1	PF01612	1	-	0	0.488566
Q5FVH1_Polr3k	untitled.rna	511-562	-	12.85	-0.27	1	PF02150	1	-	0	0.488566
A0A0G2JZW9_A0A0G2JZW9	untitled.rna	511-562	-	12.82	-0.28	1	PF01163	1	-	0	0.488533
M0R4B6_LOC102555453	untitled.rna	511-562	-	12.82	-0.28	1	PF03946,PF00298	2	-	0	0.488533
B0K008_Eif1	untitled.rna	511-562	-	12.81	-0.28	1	PF01253	1	-	0	0.488522
B2GV37_Zfp593	untitled.rna	511-562	-	12.81	-0.28	1	PF12171	1	-	0	0.488522
B5DFN1_Eif1b	untitled.rna	511-562	-	12.81	-0.28	1	PF01253	1	-	0	0.488522
A0A0G2QC62_A0A0G2QC62	untitled.rna	511-562	-	12.76	-0.28	1	PF01779	1	-	0	0.488467
A0A0G2K9Q4_A0A0G2K9Q4	untitled.rna	511-562	-	12.73	-0.28	1	PF00831	1	-	0	0.488434
A0A0G2K0F1_A0A0G2K0F1	untitled.rna	511-562	-	12.7	-0.28	1	PF01253	1	-	0	0.488401
B1WC19_R3hdm4	untitled.rna	511-562	-	12.7	-0.28	1	PF01424	1	-	0	0.488401
D3ZLD2_Zmat5	untitled.rna	511-562	-	12.7	-0.28	1	PF00642,PF06220	2	-	0	0.488401
M0R5V2_M0R5V2	untitled.rna	511-562	-	12.69	-0.28	1	PF01779	1	-	0	0.488391
Q5XIV0_Tent5c	untitled.rna	511-562	-	12.69	-0.28	1	PF07984	1	-	0	0.488391
P97538_Mras	untitled.rna	511-562	-	12.66	-0.28	1	PF08477,PF00009	2	-	0	0.488358
Q4G078_Mterf4	untitled.rna	511-562	-	12.66	-0.28	1	PF02536	1	-	0	0.488358
P08644_Kras	untitled.rna	511-562	-	12.64	-0.28	1	PF08477,PF00009,PF01926	3	-	0	0.488336
P62982_Rps27a	untitled.rna	511-562	-	12.62	-0.28	1	PF01599	1	-	0	0.488314
A0A0H2UHG7_Rps20	untitled.rna	511-562	-	12.59	-0.28	1	PF00338	1	-	0	0.488281
A0A0G2JU90_A0A0G2JU90	untitled.rna	511-562	-	12.55	-0.28	1	PF03939,PF00276	2	-	0	0.488237
D3ZF29_Dnase1l2	untitled.rna	511-562	-	12.54	-0.28	1	PF03372	1	-	0	0.488226
Q6GQP4_Rab31	untitled.rna	511-562	-	12.54	-0.28	1	PF08477,PF01926	2	-	0	0.488226
D3ZI75_D3ZI75	untitled.rna	511-562	-	12.51	-0.28	1	PF05047	1	-	0	0.488193
Q62764_Ybx3	untitled.rna	511-562	-	12.51	-0.28	1	PF00313	1	-	0	0.488193
Q5BJZ4_Surf6	untitled.rna	511-562	-	12.5	-0.28	1	PF04935	1	-	0	0.488182
Q04970_Nras	untitled.rna	511-562	-	12.48	-0.28	1	PF08477,PF01926	2	-	0	0.48816
D4A040_Mrps11	untitled.rna	511-562	-	12.47	-0.28	1	PF00411	1	-	0	0.488149
P15178_Dars1	untitled.rna	126-177	-	12.46	-0.28	1	PF00152,PF01336	2	-	0	0.488138
D3ZVW3_Zc3h4	untitled.rna	126-177	-	12.45	-0.28	1	PF00642	1	-	0	0.488127
A0A0G2K5E6_LOC108351936	untitled.rna	511-562	-	12.43	-0.29	1	PF01248	1	-	0	0.488105
F1M3Q4_F1M3Q4	untitled.rna	511-562	-	12.42	-0.29	1	PF01248	1	-	0	0.488094
P61214_Arl4a	untitled.rna	511-562	-	12.42	-0.29	1	PF08477,PF01926	2	-	0	0.488094
P62890_Rpl30	untitled.rna	511-562	-	12.41	-0.29	1	PF01248	1	-	0	0.488083
A0A0G2JVP7_A0A0G2JVP7	untitled.rna	511-562	-	12.4	-0.29	1	PF01283	1	-	0	0.488072
F1LU69_Rps27a-ps28	untitled.rna	511-562	-	12.38	-0.29	1	PF01599	1	-	0	0.48805
M0RA78_LOC100361143	untitled.rna	511-562	-	12.38	-0.29	1	PF01248	1	-	0	0.48805
Q497A9_Eif4ebp2	untitled.rna	511-562	-	12.38	-0.29	1	PF05456	1	-	0	0.48805
D3ZJY5_D3ZJY5	untitled.rna	511-562	-	12.36	-0.29	1	PF03501	1	-	0	0.488028
Q5GAM0_Rnase10	untitled.rna	511-562	-	12.36	-0.29	1	PF00074	1	-	0	0.488028
F1LSZ1_F1LSZ1	untitled.rna	511-562	-	12.34	-0.29	1	PF01779	1	-	0	0.488006
M0RCS9_M0RCS9	untitled.rna	511-562	-	12.34	-0.29	1	PF01157	1	-	0	0.488006
Q6PDW6_Mrpl17	untitled.rna	511-562	-	12.34	-0.29	1	PF01196	1	-	0	0.488006
D3ZIN7_Mrps23	untitled.rna	511-562	-	12.32	-0.29	1	PF10484	1	-	0	0.487984
D3ZPJ2_D3ZPJ2	untitled.rna	511-562	-	12.32	-0.29	1	PF00428	1	-	0	0.487984
A0A0G2K1V3_Tsen15	untitled.rna	511-562	-	12.3	-0.29	1	PF09631	1	-	0	0.487962
F1LUE9_F1LUE9	untitled.rna	511-562	-	12.3	-0.29	1	PF08079	1	-	0	0.487962
F1M168_F1M168	untitled.rna	511-562	-	12.28	-0.29	1	PF01200	1	-	0	0.48794
D3Z8D7_LOC100361854	untitled.rna	511-562	-	12.24	-0.29	1	PF01283	1	-	0	0.487896
A0A0G2JW22_A0A0G2JW22	untitled.rna	511-562	-	12.22	-0.29	1	PF01781	1	-	0	0.487874
A0A0G2K1A3_A0A0G2K1A3	untitled.rna	511-562	-	12.22	-0.29	1	PF00076	1	-	0	0.487874
D3ZX87_D3ZX87	untitled.rna	511-562	-	12.22	-0.29	1	PF01198	1	-	0	0.487874
D3ZH53_D3ZH53	untitled.rna	511-562	-	12.2	-0.29	1	PF03501	1	-	0	0.487852
P39032_Rpl36	untitled.rna	511-562	-	12.19	-0.29	1	PF01158	1	-	0	0.487841
B2RYU1_Lsm10	untitled.rna	511-562	-	12.18	-0.29	1	PF01423	1	-	0	0.48783
B2RZ57_Mrpl18	untitled.rna	511-562	-	12.17	-0.29	1	PF00861	1	-	0	0.487819
B2RZ70_Arl4d	untitled.rna	511-562	-	12.17	-0.29	1	PF08477,PF01926	2	-	0	0.487819
D3ZJJ6_D3ZJJ6	untitled.rna	511-562	-	12.16	-0.29	1	PF01158	1	-	0	0.487808
D4A883_D4A883	untitled.rna	511-562	-	12.16	-0.29	1	PF01779	1	-	0	0.487808
D4AA70_D4AA70	untitled.rna	511-562	-	12.16	-0.29	1	PF01253	1	-	0	0.487808
P63326_Rps10	untitled.rna	511-562	-	12.15	-0.29	1	PF03501	1	-	0	0.487797
A0A0G2K743_RGD1562415	untitled.rna	511-562	-	12.14	-0.29	1	PF01283	1	-	0	0.487786
D3ZKF8_Insm2	untitled.rna	126-177	-	12.13	-0.29	1	PF00096	2	-	0	0.487775
Q4V7E8_Lrrfip2	untitled.rna	126-177	-	12.13	-0.29	1	PF09738	1	-	0	0.487775
A0A0G2K8A9_A0A0G2K8A9	untitled.rna	511-562	-	12.12	-0.29	1	PF05383	1	-	0	0.487764
D3ZJA5_Snrnp48	untitled.rna	511-562	-	12.12	-0.29	1	PF05253	1	-	0	0.487764
F1LXS6_Thoc7	untitled.rna	511-562	-	12.11	-0.29	1	PF05615	1	-	0	0.487753
M0RDT4_M0RDT4	untitled.rna	511-562	-	12.11	-0.29	1	PF01280	1	-	0	0.487753
D3ZT78_D3ZT78	untitled.rna	511-562	-	12.1	-0.29	1	PF03719,PF00333	2	-	0	0.487742
F1M3H8_LOC681410	untitled.rna	511-562	-	12.1	-0.29	1	PF00076	2	-	0	0.487742
A0A0G2JX07_Dapk2	untitled.rna	511-562	-	12.09	-0.29	1	PF01163	1	-	0	0.487731
A0A0G2JZH2_LOC103690033	untitled.rna	126-177	-	12.08	-0.29	1	PF00133,PF09334	2	-	0	0.48772
Q68FX5_Snapc2	untitled.rna	511-562	-	12.08	-0.29	1	PF11035	1	-	0	0.48772
E9PTF0_Ddx49	untitled.rna	126-177	-	12.05	-0.3	1	PF00270,PF00271,PF04851	3	-	0	0.487687
D3ZF07_RGD1560633	untitled.rna	511-562	-	12.04	-0.3	1	PF00828	1	-	0	0.487676
F7FA68_F7FA68	untitled.rna	511-562	-	12.03	-0.3	1	PF02926	1	-	0	0.487665
Q63009_Prmt1	untitled.rna	511-562	-	12.03	-0.3	1	PF05175	1	-	0	0.487665
Q8K3X0_Casc3	untitled.rna	126-177	-	12.03	-0.3	1	PF09405	1	-	0	0.487665
Q920F3_Khdrbs2	untitled.rna	511-562	-	12.03	-0.3	1	PF00013	1	-	0	0.487665
D3ZCN9_D3ZCN9	untitled.rna	511-562	-	12.02	-0.3	1	PF03501	1	-	0	0.487654
A0A0G2K9I8_LOC100361025	untitled.rna	511-562	-	12.01	-0.3	1	PF05175,PF02475	2	-	0	0.487643
B2RZD5_Rpl22l1	untitled.rna	511-562	-	12.01	-0.3	1	PF01776	1	-	0	0.487643
D4A2C6_Lsm4	untitled.rna	511-562	-	12	-0.3	1	PF01423	1	-	0	0.487632
F6PUQ7_Nmd3	untitled.rna	126-177	-	12	-0.3	1	PF04981	1	-	0	0.487632
D3ZMZ9_Gnl3l	untitled.rna	511-562	-	11.99	-0.3	1	PF01926	1	-	0	0.487621
A0A0G2K3S2_A0A0G2K3S2	untitled.rna	511-562	-	11.98	-0.3	1	PF02994	1	-	0	0.48761
D4A2R5_Mex3c	untitled.rna	126-177	-	11.98	-0.3	1	PF00013,PF00097	3	-	0	0.48761
F1M0K6_F1M0K6	untitled.rna	511-562	-	11.98	-0.3	1	PF01775	1	-	0	0.48761
Q3SWT1_Nabp2	untitled.rna	511-562	-	11.98	-0.3	1	PF01336	1	-	0	0.48761
P50878_Rpl4	untitled.rna	126-177	-	11.96	-0.3	1	PF00573	1	-	0	0.487588
D4AEI5_Myef2	untitled.rna	511-562	-	11.95	-0.3	1	PF00076	3	-	0	0.487577
O08781_Zmat3	untitled.rna	511-562	-	11.95	-0.3	1	PF12874,PF12171	5	-	0	0.487577
B2GV71_Ndufaf5	untitled.rna	511-562	-	11.94	-0.3	1	PF13847	1	-	0	0.487566
D4A290_D4A290	untitled.rna	511-562	-	11.94	-0.3	1	PF00411	1	-	0	0.487566
F1LT36_Rps10l1	untitled.rna	511-562	-	11.94	-0.3	1	PF03501	1	-	0	0.487566
M0RD99_Rpl30l1	untitled.rna	511-562	-	11.93	-0.3	1	PF01248	1	-	0	0.487555
D3ZEV0_Ybx1-ps3	untitled.rna	511-562	-	11.92	-0.3	1	PF00313	1	-	0	0.487544
P19944_Rplp1	untitled.rna	511-562	-	11.92	-0.3	1	PF00428	1	-	0	0.487544
D3ZMR9_Mrpl21	untitled.rna	511-562	-	11.9	-0.3	1	PF00829	1	-	0	0.487522
D3ZXF8_Mrpl43	untitled.rna	511-562	-	11.89	-0.3	1	PF05047	1	-	0	0.487511
A0A0G2K3E9_A0A0G2K3E9	untitled.rna	511-562	-	11.85	-0.3	1	PF00338	1	-	0	0.487467
B5DFB0_P3h3	untitled.rna	511-562	-	11.84	-0.3	1	PF03171	1	-	0	0.487456
D3ZZA1_Ftsj1	untitled.rna	126-177	-	11.83	-0.3	1	PF01728	1	-	0	0.487445
A0A0G2JVD4_A0A0G2JVD4	untitled.rna	511-562	-	11.82	-0.3	1	PF11532	1	-	0	0.487434
P62494_Rab11a	untitled.rna	511-562	-	11.82	-0.3	1	PF08477,PF01926	2	-	0	0.487434
P29314_Rps9	untitled.rna	511-562	-	11.81	-0.3	1	PF01479,PF00163	2	-	0	0.487423
P62083_Rps7	untitled.rna	511-562	-	11.81	-0.3	1	PF01251	1	-	0	0.487423
D4A986_Mbd2	untitled.rna	126-177	-	11.78	-0.3	1	PF01429	1	-	0	0.48739
F1LTU4_Mrto4	untitled.rna	511-562	-	11.77	-0.3	1	PF00466	1	-	0	0.487379
A0A0G2JZT7_A0A0G2JZT7	untitled.rna	511-562	-	11.73	-0.3	1	PF01248	1	-	0	0.487335
D3ZSF9_D3ZSF9	untitled.rna	511-562	-	11.73	-0.3	1	PF01776	1	-	0	0.487335
D3ZEB8_D3ZEB8	untitled.rna	511-562	-	11.72	-0.3	1	PF01248	1	-	0	0.487324
F1LWP8_F1LWP8	untitled.rna	511-562	-	11.72	-0.3	1	PF01253	1	-	0	0.487324
G3V972_Gemin6	untitled.rna	511-562	-	11.65	-0.31	1	PF06372	1	-	0	0.487247
A0A0G2K3T8_LOC102552527	untitled.rna	126-177	-	11.64	-0.31	1	PF00096	15	-	0	0.487236
P24050_Rps5	untitled.rna	511-562	-	11.62	-0.31	1	PF00177	1	-	0	0.487214
D3ZD76_LSM5	untitled.rna	511-562	-	11.6	-0.31	1	PF01423	1	-	0	0.487192
P62282_Rps11	untitled.rna	511-562	-	11.59	-0.31	1	PF00366	1	-	0	0.487181
D4A5N7_D4A5N7	untitled.rna	511-562	-	11.58	-0.31	1	PF03501	1	-	0	0.48717
A0A0G2K724_Mcts1	untitled.rna	511-562	-	11.55	-0.31	1	PF01472	1	-	0	0.487137
E9PT85_Xrcc6	untitled.rna	511-562	-	11.55	-0.31	1	PF03731,PF02735,PF03730,PF02037	4	-	0	0.487137
D3ZH62_D3ZH62	untitled.rna	511-562	-	11.53	-0.31	1	PF01158	1	-	0	0.487115
B5DES0_Snrpd2	untitled.rna	511-562	-	11.51	-0.31	1	PF01423	1	-	0	0.487093
D3ZD59_Mettl4	untitled.rna	126-177	-	11.51	-0.31	1	PF05063	1	-	0	0.487093
F1M6D0_Mrps6	untitled.rna	511-562	-	11.49	-0.31	1	PF01250	1	-	0	0.487071
A0A0G2JVM4_A0A0G2JVM4	untitled.rna	511-562	-	11.48	-0.31	1	PF01158	1	-	0	0.48706
M0RB65_LOC100364509	untitled.rna	511-562	-	11.48	-0.31	1	PF01479	1	-	0	0.48706
Q5RKI6_Eif1ad	untitled.rna	511-562	-	11.48	-0.31	1	PF01176	1	-	0	0.48706
A0A0G2JX97_A0A0G2JX97	untitled.rna	511-562	-	11.46	-0.31	1	PF01280	1	-	0	0.487038
A0A0G2JZU0_A0A0G2JZU0	untitled.rna	511-562	-	11.46	-0.31	1	PF01280	1	-	0	0.487038
Q2A121_Fto	untitled.rna	126-177	-	11.46	-0.31	1	PF12933,PF12934	2	-	0	0.487038
D3ZZ95_D3ZZ95	untitled.rna	511-562	-	11.44	-0.31	1	PF01158	1	-	0	0.487016
M0R8K2_Snrpd2l	untitled.rna	511-562	-	11.44	-0.31	1	PF01423	1	-	0	0.487016
M0RCI7_M0RCI7	untitled.rna	511-562	-	11.44	-0.31	1	PF01779	1	-	0	0.487016
Q5XII6_Zcchc9	untitled.rna	511-562	-	11.44	-0.31	1	PF00098	1	-	0	0.487016
F1LWE6_Msi2	untitled.rna	511-562	-	11.4	-0.31	1	PF00076	2	-	0	0.486972
Q5RK00_Mrpl46	untitled.rna	511-562	-	11.4	-0.31	1	PF11788	1	-	0	0.486972
B2RYP6_Luc7l2	untitled.rna	511-562	-	11.39	-0.31	1	PF03194	1	-	0	0.486961
D3ZX77_Gpank1	untitled.rna	511-562	-	11.39	-0.31	1	PF01585	1	-	0	0.486961
P62845_Rps15	untitled.rna	511-562	-	11.39	-0.31	1	PF00203	1	-	0	0.486961
O89107_Dnase1l3	untitled.rna	511-562	-	11.37	-0.31	1	PF03372	1	-	0	0.486939
D3ZN21_Ddx3y	untitled.rna	126-177	-	11.36	-0.31	1	PF00270,PF00271	2	-	0	0.486928
M0R506_M0R506	untitled.rna	511-562	-	11.36	-0.31	1	PF01280	1	-	0	0.486928
B1WC56_Nhp2	untitled.rna	511-562	-	11.35	-0.31	1	PF01248	1	-	0	0.486917
D3ZRI6_Kin	untitled.rna	511-562	-	11.33	-0.31	1	PF10357	1	-	0	0.486895
M0R6W4_M0R6W4	untitled.rna	511-562	-	11.33	-0.31	1	PF01092	1	-	0	0.486895
A0A0H2UHJ3_A0A0H2UHJ3	untitled.rna	511-562	-	11.31	-0.32	1	PF00428	1	-	0	0.486873
Q497C2_Rpp38	untitled.rna	511-562	-	11.31	-0.32	1	PF01248	1	-	0	0.486873
A0A0G2JY64_A0A0G2JY64	untitled.rna	511-562	-	11.3	-0.32	1	PF01283	1	-	0	0.486862
D3ZY44_Mrps2	untitled.rna	511-562	-	11.27	-0.32	1	PF00318	2	-	0	0.486829
Q4KM49_Yars1	untitled.rna	126-177	-	11.27	-0.32	1	PF00579,PF01588	2	-	0	0.486829
D4A0K2_D4A0K2	untitled.rna	511-562	-	11.25	-0.32	1	PF00411	1	-	0	0.486807
F1LVX4_F1LVX4	untitled.rna	511-562	-	11.25	-0.32	1	PF00828	1	-	0	0.486807
P25886_Rpl29	untitled.rna	511-562	-	11.23	-0.32	1	PF01779	1	-	0	0.486785
D3ZB91_Elac1	untitled.rna	511-562	-	11.22	-0.32	1	PF00753,PF13691	2	-	0	0.486774
F1M706_F1M706	untitled.rna	511-562	-	11.22	-0.32	1	PF01158	1	-	0	0.486774
D3Z9G9_D3Z9G9	untitled.rna	511-562	-	11.21	-0.32	1	PF00237	1	-	0	0.486763
D3ZSR8_D3ZSR8	untitled.rna	511-562	-	11.21	-0.32	1	PF03939,PF00276	2	-	0	0.486763
F1M8C7_F1M8C7	untitled.rna	511-562	-	11.21	-0.32	1	PF01090	1	-	0	0.486763
B3DM97_Slbp	untitled.rna	511-562	-	11.2	-0.32	1	PF15247	1	-	0	0.486752
D4A8G0_Lsm12	untitled.rna	511-562	-	11.19	-0.32	1	PF09793	1	-	0	0.486741
D3ZTX9_D3ZTX9	untitled.rna	511-562	-	11.17	-0.32	1	PF03939,PF00276	2	-	0	0.486719
I6L9G6_Tardbp	untitled.rna	511-562	-	11.16	-0.32	1	PF00076	2	-	0	0.486708
B5DF60_Eif1ax	untitled.rna	511-562	-	11.13	-0.32	1	PF01176	1	-	0	0.486675
B0BMX6_Rpp25l	untitled.rna	511-562	-	11.12	-0.32	1	PF01918	1	-	0	0.486664
D3ZLF0_Gtpbp6	untitled.rna	126-177	-	11.12	-0.32	1	PF01926	1	-	0	0.486664
D3ZRZ9_Prdm5	untitled.rna	511-562	-	11.12	-0.32	1	PF00096	4	-	0	0.486664
D3ZAK6_D3ZAK6	untitled.rna	511-562	-	11.11	-0.32	1	PF00203	1	-	0	0.486653
A0A0G2JVH6_A0A0G2JVH6	untitled.rna	511-562	-	11.1	-0.32	1	PF01280	1	-	0	0.486642
Q5RJM0_Nifk	untitled.rna	511-562	-	11.1	-0.32	1	PF00076	1	-	0	0.486642
A0A0G2K6X1_A0A0G2K6X1	untitled.rna	511-562	-	11.06	-0.32	1	PF01158	1	-	0	0.486599
A0A0G2JXE7_A0A0G2JXE7	untitled.rna	511-562	-	11.05	-0.32	1	PF01280	1	-	0	0.486588
D3ZII7_Yaf2	untitled.rna	511-562	-	11.05	-0.32	1	PF00641	1	-	0	0.486588
P0C606_Sgf29	untitled.rna	511-562	-	11.03	-0.32	1	PF07039	1	-	0	0.486566
D3ZSC8_Dnajc17	untitled.rna	511-562	-	11.02	-0.32	1	PF00076	1	-	0	0.486555
D4A4D5_LOC498555	untitled.rna	511-562	-	11.02	-0.32	1	PF00428	1	-	0	0.486555
B5DEY5_Thoc3	untitled.rna	511-562	-	11.01	-0.32	1	PF00400,PF08662	4	-	0	0.486544
Q9WTT7_Bzw2	untitled.rna	126-177	-	11.01	-0.32	1	PF02020	1	-	0	0.486544
A0A0G2K5P4_RGD1559808	untitled.rna	511-562	-	11	-0.32	1	PF01283	1	-	0	0.486533
O35509_Rab11b	untitled.rna	511-562	-	11	-0.32	1	PF08477,PF01926	2	-	0	0.486533
P62634_Cnbp	untitled.rna	511-562	-	11	-0.32	1	PF00098	7	-	0	0.486533
Q5XFW4_Mrpl13	untitled.rna	511-562	-	11	-0.32	1	PF00572	1	-	0	0.486533
M0RAH1_M0RAH1	untitled.rna	511-562	-	10.97	-0.32	1	PF02994	1	-	0	0.4865
P84100_Rpl19	untitled.rna	511-562	-	10.97	-0.32	1	PF01280	1	-	0	0.4865
Q5XIC8_Alkbh3	untitled.rna	511-562	-	10.97	-0.32	1	PF13532	1	-	0	0.4865
F1LSC3_Sf1	untitled.rna	126-177	-	10.96	-0.32	1	PF00013,PF00098	2	-	0	0.486489
F1M927_F1M927	untitled.rna	511-562	-	10.95	-0.32	1	PF01599	1	-	0	0.486478
P54001_P4ha1	untitled.rna	511-562	-	10.94	-0.32	1	PF03171	1	-	0	0.486467
D3ZY63_D3ZY63	untitled.rna	511-562	-	10.93	-0.33	1	PF01779	1	-	0	0.486456
P02401_Rplp2	untitled.rna	511-562	-	10.91	-0.33	1	PF00428	1	-	0	0.486434
Q562C4_Mettl7b	untitled.rna	511-562	-	10.91	-0.33	1	PF13847,PF05148	2	-	0	0.486434
A0A0G2JVP5_Paip1	untitled.rna	511-562	-	10.9	-0.33	1	PF02854,PF07145	2	-	0	0.486423
D3ZIE1_RGD1566369	untitled.rna	511-562	-	10.9	-0.33	1	PF01201	1	-	0	0.486423
D3ZS58_Ndufa2	untitled.rna	511-562	-	10.89	-0.33	1	PF05047	1	-	0	0.486412
Q62622_Eif4ebp1	untitled.rna	511-562	-	10.89	-0.33	1	PF05456	1	-	0	0.486412
O35986_Zranb2	untitled.rna	511-562	-	10.88	-0.33	1	PF00641	2	-	0	0.486401
F1LXU1_F1LXU1	untitled.rna	511-562	-	10.86	-0.33	1	PF08079	1	-	0	0.486379
A0A0G2JZN4_A0A0G2JZN4	untitled.rna	511-562	-	10.85	-0.33	1	PF02994	1	-	0	0.486368
Q5U209_Rnaseh2a	untitled.rna	511-562	-	10.85	-0.33	1	PF01351	1	-	0	0.486368
D3ZTH8_LOC689899	untitled.rna	511-562	-	10.82	-0.33	1	PF03939,PF00276	2	-	0	0.486335
O35952_Hagh	untitled.rna	511-562	-	10.82	-0.33	1	PF00753	1	-	0	0.486335
Q4KLK9_Ssu72	untitled.rna	511-562	-	10.82	-0.33	1	PF04722	1	-	0	0.486335
M0R9Y9_M0R9Y9	untitled.rna	511-562	-	10.8	-0.33	1	PF02994	1	-	0	0.486313
F1M2L7_F1M2L7	untitled.rna	511-562	-	10.78	-0.33	1	PF03868	1	-	0	0.486291
Q4QQT0_Rpusd4	untitled.rna	511-562	-	10.78	-0.33	1	PF00849	1	-	0	0.486291
Q9WTQ7_Gadd45g	untitled.rna	511-562	-	10.78	-0.33	1	PF01248	1	-	0	0.486291
D4A8N3_D4A8N3	untitled.rna	511-562	-	10.76	-0.33	1	PF03946,PF00298	2	-	0	0.486269
Q5FVR6_Cmss1	untitled.rna	511-562	-	10.75	-0.33	1	PF14617,PF00270	2	-	0	0.486258
A0A0G2KAQ4_A0A0G2KAQ4	untitled.rna	511-562	-	10.74	-0.33	1	PF03143	1	-	0	0.486247
M0R924_LOC108352003	untitled.rna	511-562	-	10.74	-0.33	1	PF01248	1	-	0	0.486247
D3ZYS7_G3bp1	untitled.rna	126-177	-	10.73	-0.33	1	PF02136,PF00076	2	-	0	0.486236
O55004_Rnase4	untitled.rna	511-562	-	10.72	-0.33	1	PF00074	1	-	0	0.486225
P83732_Rpl24	untitled.rna	511-562	-	10.72	-0.33	1	PF01246	1	-	0	0.486225
A0A0G2JT96_A0A0G2JT96	untitled.rna	511-562	-	10.71	-0.33	1	PF01779	1	-	0	0.486214
M0R665_M0R665	untitled.rna	511-562	-	10.71	-0.33	1	PF01779	1	-	0	0.486214
Q0ZFS8_Srsf3	untitled.rna	511-562	-	10.71	-0.33	1	PF00076	1	-	0	0.486214
D3ZE95_Zfp385c	untitled.rna	511-562	-	10.7	-0.33	1	PF12874,PF12171	5	-	0	0.486203
D3ZY31_Pop5	untitled.rna	511-562	-	10.69	-0.33	1	PF01900	1	-	0	0.486192
P61107_Rab14	untitled.rna	511-562	-	10.69	-0.33	1	PF08477,PF01926	2	-	0	0.486192
D3ZCL3_Snrpc	untitled.rna	511-562	-	10.66	-0.33	1	PF06220	1	-	0	0.486159
D3ZFF1_D3ZFF1	untitled.rna	511-562	-	10.66	-0.33	1	PF01779	1	-	0	0.486159
F1LT35_RGD1564606	untitled.rna	511-562	-	10.65	-0.33	1	PF03939,PF00276	2	-	0	0.486148
F7FF05_Gtsf1	untitled.rna	511-562	-	10.64	-0.33	1	PF05253	2	-	0	0.486137
P62752_Rpl23a	untitled.rna	511-562	-	10.64	-0.33	1	PF03939,PF00276	2	-	0	0.486137
Q4KLI7_Sf3a3	untitled.rna	126-177	-	10.64	-0.33	1	PF11931,PF13297,PF12108	3	-	0	0.486137
M0R729_Zcchc13	untitled.rna	511-562	-	10.63	-0.33	1	PF00098	7	-	0	0.486126
D3ZPL5_D3ZPL5	untitled.rna	511-562	-	10.6	-0.33	1	PF01248	1	-	0	0.486093
F1M577_F1M577	untitled.rna	511-562	-	10.6	-0.33	1	PF01779	1	-	0	0.486093
G3V6Y4_Rsl24d1	untitled.rna	511-562	-	10.6	-0.33	1	PF01246	1	-	0	0.486093
Q5PPN1_Rnf113a1	untitled.rna	511-562	-	10.59	-0.33	1	PF00642,PF13923,PF00097	3	-	0	0.486082
M0RD88_Smok2a	untitled.rna	126-177	-	10.57	-0.33	1	PF01163	1	-	0	0.48606
A0A0A0MY14_LOC100359503	untitled.rna	511-562	-	10.54	-0.34	1	PF01200	1	-	0	0.486027
A0A0G2K243_A0A0G2K243	untitled.rna	511-562	-	10.54	-0.34	1	PF01280	1	-	0	0.486027
A0A0G2K9N3_Ddx3	untitled.rna	126-177	-	10.54	-0.34	1	PF00270,PF00271	2	-	0	0.486027
Q5GAM5_Ang2	untitled.rna	511-562	-	10.54	-0.34	1	PF00074	1	-	0	0.486027
Q63159_Coq3	untitled.rna	511-562	-	10.54	-0.34	1	PF13847,PF05175	2	-	0	0.486027
Q6P685_Eif2s2	untitled.rna	511-562	-	10.54	-0.34	1	PF01873	1	-	0	0.486027
A0A1B0GWU2_Elavl2	untitled.rna	511-562	-	10.53	-0.34	1	PF00076,PF13893	4	-	0	0.486016
M0R7Q5_LOC100363452	untitled.rna	511-562	-	10.53	-0.34	1	PF01201	1	-	0	0.486016
D3ZBJ0_Lsm5	untitled.rna	511-562	-	10.52	-0.34	1	PF01423	1	-	0	0.486005
G3V6S4_Zbp1	untitled.rna	511-562	-	10.51	-0.34	1	PF02295	2	-	0	0.485994
M0R764_LOC108352003	untitled.rna	511-562	-	10.5	-0.34	1	PF01248	1	-	0	0.485983
P62859_Rps28	untitled.rna	511-562	-	10.5	-0.34	1	PF01200	1	-	0	0.485983
Q63430_Csdc2	untitled.rna	511-562	-	10.5	-0.34	1	PF00313	1	-	0	0.485983
D3ZHE6_D3ZHE6	untitled.rna	511-562	-	10.49	-0.34	1	PF01929	1	-	0	0.485972
D3ZNM1_D3ZNM1	untitled.rna	511-562	-	10.48	-0.34	1	PF03939,PF00276	2	-	0	0.485961
D4AD01_Zmat2	untitled.rna	511-562	-	10.48	-0.34	1	PF12171,PF12874,PF06220	3	-	0	0.485961
M0RCX1_M0RCX1	untitled.rna	511-562	-	10.46	-0.34	1	PF02994	1	-	0	0.485939
Q8VHT6_As3mt	untitled.rna	511-562	-	10.46	-0.34	1	PF13847	1	-	0	0.485939
Q6VV72_Eif1a	untitled.rna	511-562	-	10.45	-0.34	1	PF01176	1	-	0	0.485928
B6ID11_Urm1	untitled.rna	511-562	-	10.43	-0.34	1	PF09138	1	-	0	0.485906
Q9JLP1_Khdrbs3	untitled.rna	511-562	-	10.43	-0.34	1	PF00013	1	-	0	0.485906
A0A0G2JUV9_A0A0G2JUV9	untitled.rna	511-562	-	10.42	-0.34	1	PF01158	1	-	0	0.485895
A0A0G2JZ46_Trnau1ap	untitled.rna	511-562	-	10.42	-0.34	1	PF00076	2	-	0	0.485895
M0RCI6_M0RCI6	untitled.rna	511-562	-	10.41	-0.34	1	PF09282	1	-	0	0.485884
M0RBD1_RGD1560821	untitled.rna	511-562	-	10.4	-0.34	1	PF01246	1	-	0	0.485873
D4A1Q0_D4A1Q0	untitled.rna	511-562	-	10.38	-0.34	1	PF01158	1	-	0	0.485851
Q5I0I8_Noc4l	untitled.rna	251-302	-	10.38	-0.34	1	PF03914	1	-	0	0.485851
D3ZN03_LOC100362751	untitled.rna	511-562	-	10.37	-0.34	1	PF00428	1	-	0	0.48584
M0R907_Snrpd3	untitled.rna	511-562	-	10.37	-0.34	1	PF01423	1	-	0	0.48584
A0A0G2JYT3_A0A0G2JYT3	untitled.rna	511-562	-	10.36	-0.34	1	PF01158	1	-	0	0.485829
D4A269_D4A269	untitled.rna	511-562	-	10.36	-0.34	1	PF11969	1	-	0	0.485829
Q642B2_Znf672	untitled.rna	126-177	-	10.35	-0.34	1	PF00096	5	-	0	0.485818
A0A0U1RVI9_rCG	untitled.rna	511-562	-	10.34	-0.34	1	-	0	-	0	0.485807
M0R835_Sf3b6	untitled.rna	511-562	-	10.34	-0.34	1	PF00076	1	-	0	0.485807
Q4KM38_Srsf10	untitled.rna	511-562	-	10.33	-0.34	1	PF00076	1	-	0	0.485796
B1WC40_Ncbp2	untitled.rna	511-562	-	10.31	-0.34	1	PF00076	1	-	0	0.485774
P60825_Cirbp	untitled.rna	511-562	-	10.31	-0.34	1	PF00076	1	-	0	0.485774
D4A445_Ovol1	untitled.rna	511-562	-	10.3	-0.34	1	PF00096	3	-	0	0.485763
D3ZSP1_Snrpe	untitled.rna	511-562	-	10.29	-0.34	1	PF01423	1	-	0	0.485752
P62489_Polr2g	untitled.rna	511-562	-	10.27	-0.34	1	PF00575,PF03876	2	-	0	0.48573
A0A0G2K375_A0A0G2K375	untitled.rna	511-562	-	10.26	-0.34	1	PF01423	1	-	0	0.485719
M0RAG3_M0RAG3	untitled.rna	511-562	-	10.26	-0.34	1	PF01280	1	-	0	0.485719
D3ZG07_Lsm6	untitled.rna	511-562	-	10.25	-0.34	1	PF01423	1	-	0	0.485708
Q498T4_Mrpl2	untitled.rna	511-562	-	10.25	-0.34	1	PF03947,PF00181	2	-	0	0.485708
D3ZCK2_Nkiras2	untitled.rna	511-562	-	10.24	-0.34	1	PF08477,PF01926	2	-	0	0.485697
B5DEM7_Supt4h1	untitled.rna	511-562	-	10.23	-0.34	1	PF06093	1	-	0	0.485686
D4AAL7_D4AAL7	untitled.rna	511-562	-	10.23	-0.34	1	PF03939,PF00276	2	-	0	0.485686
P05426_Rpl7	untitled.rna	511-562	-	10.23	-0.34	1	PF08079,PF00327	2	-	0	0.485686
Q63068_Phax	untitled.rna	511-562	-	10.23	-0.34	1	PF10258	1	-	0	0.485686
Q499R4_Yrdc	untitled.rna	511-562	-	10.22	-0.34	1	PF01300	1	-	0	0.485675
Q3KRE2_Mettl7a	untitled.rna	511-562	-	10.21	-0.34	1	PF13847,PF05148	2	-	0	0.485664
Q4V8C7_Prkra	untitled.rna	511-562	-	10.2	-0.34	1	PF00035	2	-	0	0.485653
O35876_Smn1	untitled.rna	511-562	-	10.17	-0.35	1	PF06003,PF00567	2	-	0	0.48562
Q07205_Eif5	untitled.rna	126-177	-	10.17	-0.35	1	PF01873,PF02020	2	-	0	0.48562
Q5D1Z3_Nol12	untitled.rna	511-562	-	10.17	-0.35	1	PF09805	1	-	0	0.48562
D4A1C1_Rabl3	untitled.rna	511-562	-	10.16	-0.35	1	PF08477,PF01926	2	-	0	0.485609
D4A8M5_D4A8M5	untitled.rna	511-562	-	10.14	-0.35	1	PF01423	1	-	0	0.485587
D3ZJT4_Rplp0l1	untitled.rna	511-562	-	10.12	-0.35	1	PF00428,PF00466	2	-	0	0.485565
D4ABG0_Fam83d	untitled.rna	126-177	-	10.12	-0.35	1	PF07894	1	-	0	0.485565
D4AE65_Rrp7a	untitled.rna	511-562	-	10.12	-0.35	1	PF12923	1	-	0	0.485565
F6Q5K7_Mrps18b	untitled.rna	511-562	-	10.12	-0.35	1	PF01084	1	-	0	0.485565
Q3ZAV2_Ybx1	untitled.rna	511-562	-	10.12	-0.35	1	PF00313	1	-	0	0.485565
D3ZYK5_RGD1563352	untitled.rna	511-562	-	10.11	-0.35	1	PF00366	1	-	0	0.485554
A0A0G2JYV3_Dazl	untitled.rna	511-562	-	10.1	-0.35	1	PF00076	1	-	0	0.485543
G3V798_Srsf4	untitled.rna	251-302	-	10.09	-0.35	1	PF00076	2	-	0	0.485532
D3ZVK3_Trmt6	untitled.rna	126-177	-	10.04	-0.35	1	PF04189	1	-	0	0.485477
F1M9C9_Hars2	untitled.rna	126-177	-	10.03	-0.35	1	PF13393,PF03129,PF12745	3	-	0	0.485466
P0C2C1_Mrpl30	untitled.rna	511-562	-	10.03	-0.35	1	PF00327	1	-	0	0.485466
D3ZFK7_D3ZFK7	untitled.rna	511-562	-	10.02	-0.35	1	PF03939,PF00276	2	-	0	0.485455
D4A307_Prmt6	untitled.rna	511-562	-	10.02	-0.35	1	PF05175,PF02475	2	-	0	0.485455
A0A0G2JTG7_Hnrnph1	untitled.rna	511-562	-	9.95	-0.35	1	PF00076,PF08080	4	-	0	0.485378
Q5PQR5_Imp4	untitled.rna	511-562	-	9.95	-0.35	1	PF04427	1	-	0	0.485378
F1LRK4_Grsf1	untitled.rna	126-177	-	9.94	-0.35	1	PF00076	1	-	0	0.485367
P62243_Rps8	untitled.rna	511-562	-	9.93	-0.35	1	PF01201	1	-	0	0.485356
Q1RP75_Fcf1	untitled.rna	511-562	-	9.93	-0.35	1	PF04900	1	-	0	0.485356
Q5M882_Pop4	untitled.rna	511-562	-	9.93	-0.35	1	PF01868	1	-	0	0.485356
Q641X9_Mrpl9	untitled.rna	511-562	-	9.93	-0.35	1	PF01281	1	-	0	0.485356
A0A0G2K1W6_A0A0G2K1W6	untitled.rna	511-562	-	9.91	-0.35	1	PF02994	1	-	0	0.485334
E9PU07_Ear1	untitled.rna	511-562	-	9.91	-0.35	1	PF00074	1	-	0	0.485334
M0RB37_Srsf8	untitled.rna	511-562	-	9.89	-0.35	1	PF00076	1	-	0	0.485312
A0A0G2K3W3_A0A0G2K3W3	untitled.rna	511-562	-	9.88	-0.35	1	PF02994	1	-	0	0.485301
D4A7U6_Lsm3	untitled.rna	511-562	-	9.88	-0.35	1	PF01423	1	-	0	0.485301
D4AEG6_Mrpl32	untitled.rna	511-562	-	9.88	-0.35	1	PF01783	1	-	0	0.485301
A0A0G2K7Z1_Zfp346	untitled.rna	511-562	-	9.87	-0.35	1	PF12874	3	-	0	0.48529
M0R606_M0R606	untitled.rna	511-562	-	9.87	-0.35	1	PF02994	1	-	0	0.48529
A0A0G2JZV8_Fmr1	untitled.rna	126-177	-	9.86	-0.35	1	PF12235,PF00013,PF05641	4	-	0	0.485279
D3ZQ96_D3ZQ96	untitled.rna	511-562	-	9.85	-0.35	1	PF01157	1	-	0	0.485268
D3ZXF9_Mrpl12	untitled.rna	511-562	-	9.83	-0.35	1	PF00542	1	-	0	0.485246
A0A0G2JY60_A0A0G2JY60	untitled.rna	511-562	-	9.82	-0.35	1	PF00831	1	-	0	0.485235
D3ZHQ8_Zrsr2	untitled.rna	511-562	-	9.8	-0.35	1	PF00642	1	-	0	0.485213
M0R595_M0R595	untitled.rna	511-562	-	9.79	-0.36	1	PF02994	1	-	0	0.485202
F1M2T7_Srrm4	untitled.rna	511-562	-	9.78	-0.36	1	PF15230	1	-	0	0.485191
M0RCY2_M0RCY2	untitled.rna	511-562	-	9.78	-0.36	1	PF08069,PF00312	2	-	0	0.485191
Q6MG77_Dxo	untitled.rna	511-562	-	9.78	-0.36	1	PF08652	1	-	0	0.485191
M0RCN1_LOC100361079	untitled.rna	511-562	-	9.77	-0.36	1	PF01158	1	-	0	0.48518
Q5XI37_Mrps15	untitled.rna	511-562	-	9.77	-0.36	1	PF00312	1	-	0	0.48518
P18665_Mrpl3	untitled.rna	511-562	-	9.76	-0.36	1	PF00297	3	-	0	0.485169
Q9QZ86_Nop58	untitled.rna	251-302	-	9.75	-0.36	1	PF01798,PF08156	2	-	0	0.485158
Q5RK33_Zrsr1	untitled.rna	511-562	-	9.74	-0.36	1	PF00642,PF00076	2	-	0	0.485147
A0A0G2JUE8_A0A0G2JUE8	untitled.rna	511-562	-	9.73	-0.36	1	-	0	-	0	0.485136
D3ZRJ9_Rimklb	untitled.rna	511-562	-	9.73	-0.36	1	PF08443	1	-	0	0.485136
A0A0G2QC19_Dnajc21	untitled.rna	511-562	-	9.72	-0.36	1	PF12171,PF12874	2	-	0	0.485125
D3ZUD1_D3ZUD1	untitled.rna	511-562	-	9.71	-0.36	1	PF00096	9	-	0	0.485114
F1LZN9_Polr2k	untitled.rna	511-562	-	9.7	-0.36	1	PF03604	1	-	0	0.485103
P62959_Hint1	untitled.rna	511-562	-	9.7	-0.36	1	PF11969	1	-	0	0.485103
Q5XI01_Larp7	untitled.rna	511-562	-	9.7	-0.36	1	PF08777,PF05383,PF00076	3	-	0	0.485103
D4A531_Polr2i	untitled.rna	511-562	-	9.68	-0.36	1	PF02150	1	-	0	0.485081
D3ZNA3_D3ZNA3	untitled.rna	511-562	-	9.67	-0.36	1	PF01248	1	-	0	0.48507
Q5RKI9_Mrrf	untitled.rna	511-562	-	9.65	-0.36	1	PF01765	1	-	0	0.485048
D3ZGT6_P4ha2	untitled.rna	511-562	-	9.64	-0.36	1	PF03171	1	-	0	0.485037
Q9QYU7_Nsa2	untitled.rna	511-562	-	9.64	-0.36	1	PF01201	1	-	0	0.485037
P21533_Rpl6	untitled.rna	511-562	-	9.62	-0.36	1	PF01159,PF03868	2	-	0	0.485015
Q5XIL3_Polr3c	untitled.rna	501-552	-	9.6	-0.36	1	PF05645	1	-	0	0.484993
A0A0G2JYG9_A0A0G2JYG9	untitled.rna	511-562	-	9.59	-0.36	1	PF01294	1	-	0	0.484982
Q05474_Fau	untitled.rna	511-562	-	9.58	-0.36	1	-	0	-	0	0.484971
D4A4B3_Nanos2	untitled.rna	511-562	-	9.57	-0.36	1	PF05741	1	-	0	0.48496
M0RAP0_M0RAP0	untitled.rna	511-562	-	9.56	-0.36	1	PF01157	1	-	0	0.484949
Q68FP5_Snupn	untitled.rna	511-562	-	9.56	-0.36	1	PF11538	1	-	0	0.484949
Q6AY09_Hnrnph2	untitled.rna	511-562	-	9.52	-0.36	1	PF00076,PF08080	4	-	0	0.484905
Q6IMA8_Arl10	untitled.rna	511-562	-	9.49	-0.36	1	PF01926	1	-	0	0.484872
M0RCH8_Rsl1d1l1	untitled.rna	126-177	-	9.48	-0.36	1	PF00687	1	-	0	0.484861
Q5U1Z8_Pyurf	untitled.rna	511-562	-	9.48	-0.36	1	PF03966	1	-	0	0.484861
A0A0G2KB77_A0A0G2KB77	untitled.rna	511-562	-	9.46	-0.36	1	PF00237	1	-	0	0.484839
P62278_Rps13	untitled.rna	511-562	-	9.45	-0.36	1	PF08069,PF00312	2	-	0	0.484828
D3Z8Q4_RGD1563300	untitled.rna	511-562	-	9.44	-0.36	1	PF01779	1	-	0	0.484818
Q0R3X4_Gimap4	untitled.rna	126-177	-	9.44	-0.36	1	PF01926	1	-	0	0.484818
A0A0G2K622_LOC100363294	untitled.rna	511-562	-	9.42	-0.36	1	PF15247	1	-	0	0.484796
F1M4X5_F1M4X5	untitled.rna	251-302	-	9.4	-0.37	1	PF08517	1	-	0	0.484774
Q4QR99_Qtrt1	untitled.rna	511-562	-	9.39	-0.37	1	PF01702	1	-	0	0.484763
Q5I0K8_Mrps7	untitled.rna	511-562	-	9.39	-0.37	1	PF00177	1	-	0	0.484763
A0A140UHW6_Trmt1	untitled.rna	126-177	-	9.37	-0.37	1	PF02005,PF00642,PF02475	3	-	0	0.484741
Q66HB8_Mbd1	untitled.rna	511-562	-	9.37	-0.37	1	PF01429	1	-	0	0.484741
D3ZI68_Prpf31	untitled.rna	251-302	-	9.35	-0.37	1	PF01798,PF09785	2	-	0	0.484719
P24051_Rps27l	untitled.rna	511-562	-	9.34	-0.37	1	PF01667	1	-	0	0.484708
Q6P7Q0_Etfbkmt	untitled.rna	511-562	-	9.33	-0.37	1	PF05175	1	-	0	0.484697
D4A511_Srp9	untitled.rna	511-562	-	9.31	-0.37	1	PF05486	1	-	0	0.484675
Q5XI96_Rnaseh2b	untitled.rna	511-562	-	9.31	-0.37	1	PF09468	1	-	0	0.484675
Q6MG06_Gnl1	untitled.rna	511-562	-	9.31	-0.37	1	PF01926	1	-	0	0.484675
A0A0G2K8Q7_Lsm2	untitled.rna	511-562	-	9.3	-0.37	1	PF01423	1	-	0	0.484664
D4ACJ7_D4ACJ7	untitled.rna	511-562	-	9.3	-0.37	1	PF00076,PF11627	2	-	0	0.484664
F1M1M2_F1M1M2	untitled.rna	511-562	-	9.29	-0.37	1	PF01248	1	-	0	0.484653
Q561R9_Lactb2	untitled.rna	511-562	-	9.27	-0.37	1	PF00753	1	-	0	0.484631
F1LV52_Gpatch11	untitled.rna	511-562	-	9.26	-0.37	1	PF01585,PF12656	2	-	0	0.48462
F1M5A9_RGD1562420	untitled.rna	511-562	-	9.25	-0.37	1	PF01280	1	-	0	0.484609
Q5FVR7_Cpsf4	untitled.rna	511-562	-	9.24	-0.37	1	PF00642,PF00098	3	-	0	0.484598
B2RYW4_Mrpl53	untitled.rna	511-562	-	9.23	-0.37	1	PF10780	1	-	0	0.484587
D3ZG86_Mael	untitled.rna	511-562	-	9.23	-0.37	1	PF13017	1	-	0	0.484587
Q5M934_Trub1	untitled.rna	511-562	-	9.22	-0.37	1	PF01509	1	-	0	0.484576
D3ZW38_Exosc6	untitled.rna	511-562	-	9.21	-0.37	1	PF01138	1	-	0	0.484565
Q4QQU6_Smndc1	untitled.rna	511-562	-	9.17	-0.37	1	PF06003	1	-	0	0.484521
Q64270_Eif2b1	untitled.rna	511-562	-	9.17	-0.37	1	PF01008	1	-	0	0.484521
D3ZEK2_D3ZEK2	untitled.rna	511-562	-	9.16	-0.37	1	PF01157	1	-	0	0.48451
D4A3U1_Gtpbp10	untitled.rna	511-562	-	9.16	-0.37	1	PF01926	1	-	0	0.48451
P62997_Tra2b	untitled.rna	511-562	-	9.16	-0.37	1	PF00076	1	-	0	0.48451
Q7TM96_Znf622	untitled.rna	511-562	-	9.16	-0.37	1	PF12756,PF12171	2	-	0	0.48451
D4A5T1_Sf3b5	untitled.rna	511-562	-	9.14	-0.37	1	PF07189	1	-	0	0.484488
O09032_Elavl4	untitled.rna	511-562	-	9.12	-0.37	1	PF00076,PF13893	4	-	0	0.484466
D3ZT76_Zfp13	untitled.rna	511-562	-	9.07	-0.37	1	PF00096	7	-	0	0.484411
P62275_Rps29	untitled.rna	511-562	-	9.07	-0.37	1	PF00253	1	-	0	0.484411
D4AD33_Ramac	untitled.rna	511-562	-	9.06	-0.37	1	PF15320	1	-	0	0.4844
Q63486_Rraga	untitled.rna	511-562	-	9.06	-0.37	1	PF08477,PF01926	2	-	0	0.4844
A0A0G2K3V8_A0A0G2K3V8	untitled.rna	511-562	-	9.05	-0.37	1	PF01423	1	-	0	0.484389
A0A0G2K700_Dkc1	untitled.rna	251-302	-	9.05	-0.37	1	PF08068,PF01509,PF01472	3	-	0	0.484389
A0A0G2JVX1_A0A0G2JVX1	untitled.rna	511-562	-	9.04	-0.37	1	PF02994	1	-	0	0.484378
A0A0G2K002_A0A0G2K002	untitled.rna	511-562	-	9.02	-0.38	1	PF02994	1	-	0	0.484356
B5DFF2_Rbpms2	untitled.rna	511-562	-	9.02	-0.38	1	PF00076	1	-	0	0.484356
Q8K4H4_Aptx	untitled.rna	126-177	-	9.02	-0.38	1	PF11969	1	-	0	0.484356
A0A1W2Q6I1_Enox2	untitled.rna	126-177	-	9.01	-0.38	1	PF00076	1	-	0	0.484345
P62425_Rpl7a	untitled.rna	511-562	-	9	-0.38	1	PF01248	1	-	0	0.484334
B2RZ69_Hexim2	untitled.rna	511-562	-	8.96	-0.38	1	PF15313	1	-	0	0.48429
F1LZX7_Rpl17	untitled.rna	511-562	-	8.96	-0.38	1	PF00237	1	-	0	0.48429
Q5U1W5_Snrnp35	untitled.rna	511-562	-	8.96	-0.38	1	PF00076	1	-	0	0.48429
D4A249_Mblac2	untitled.rna	511-562	-	8.94	-0.38	1	PF00753	1	-	0	0.484268
M0RAJ8_M0RAJ8	untitled.rna	511-562	-	8.94	-0.38	1	PF00333,PF03719	2	-	0	0.484268
Q4KLI2_Trmt10a	untitled.rna	511-562	-	8.94	-0.38	1	PF01746	1	-	0	0.484268
P63074_Eif4e	untitled.rna	511-562	-	8.92	-0.38	1	PF01652	1	-	0	0.484246
Q5M947_Rrp15	untitled.rna	511-562	-	8.92	-0.38	1	PF07890	1	-	0	0.484246
Q76IJ9_Elavl3	untitled.rna	511-562	-	8.9	-0.38	1	PF00076,PF13893	4	-	0	0.484224
Q5QJV4_Rnase9	untitled.rna	511-562	-	8.89	-0.38	1	PF00074	1	-	0	0.484213
D4A6B9_D4A6B9	untitled.rna	511-562	-	8.88	-0.38	1	PF01248	1	-	0	0.484202
D4A9X7_Hic2	untitled.rna	251-302	-	8.88	-0.38	1	PF00096	4	-	0	0.484202
F1M771_Rybp	untitled.rna	511-562	-	8.88	-0.38	1	PF00641	1	-	0	0.484202
M0R449_M0R449	untitled.rna	511-562	-	8.88	-0.38	1	PF02994	1	-	0	0.484202
Q7TPK5_Q7TPK5	untitled.rna	526-577	-	8.88	-0.38	1	PF00736	1	-	0	0.484202
B5DEQ4_Snrpb2	untitled.rna	511-562	-	8.86	-0.38	1	PF00076	2	-	0	0.48418
F1LVT8_F1LVT8	untitled.rna	511-562	-	8.86	-0.38	1	PF00281,PF00673	2	-	0	0.48418
Q5EB90_Polr2c	untitled.rna	511-562	-	8.86	-0.38	1	PF01000,PF01193	2	-	0	0.48418
D3ZJH5_D3ZJH5	untitled.rna	511-562	-	8.84	-0.38	1	PF01248	1	-	0	0.484158
D3ZQV3_Mbnl3	untitled.rna	511-562	-	8.83	-0.38	1	-	0	-	0	0.484147
P00684_Rnase1	untitled.rna	511-562	-	8.83	-0.38	1	PF00074	1	-	0	0.484147
Q6VEU1_Nob1	untitled.rna	511-562	-	8.83	-0.38	1	PF08772	1	-	0	0.484147
Q8VD88_Rnase1d	untitled.rna	511-562	-	8.83	-0.38	1	PF00074	1	-	0	0.484147
F1M4C7_F1M4C7	untitled.rna	511-562	-	8.82	-0.38	1	PF01248	1	-	0	0.484136
D3ZU22_LOC108349606	untitled.rna	511-562	-	8.79	-0.38	1	PF01248	1	-	0	0.484103
D4ABU4_Poc1a	untitled.rna	511-562	-	8.76	-0.38	1	PF00400,PF08662	7	-	0	0.48407
Q4KM92_Pus1	untitled.rna	126-177	-	8.76	-0.38	1	PF01416	1	-	0	0.48407
A0A0G2K635_Gstcd	untitled.rna	501-552	-	8.75	-0.38	1	PF13847,PF02527	2	-	0	0.484059
Q6AY35_Snai1	untitled.rna	511-562	-	8.75	-0.38	1	PF00096	2	-	0	0.484059
Q6QLN3_Nop53	untitled.rna	501-552	-	8.75	-0.38	1	PF07767	1	-	0	0.484059
D4A8X2_D4A8X2	untitled.rna	511-562	-	8.74	-0.38	1	PF01248	1	-	0	0.484048
G3V6S8_Srsf6	untitled.rna	511-562	-	8.71	-0.38	1	PF00076	2	-	0	0.484015
A0A0G2JU45_Trmt5	untitled.rna	501-552	-	8.69	-0.38	1	PF02475	1	-	0	0.483993
D4ADU7_Eef1akmt4	untitled.rna	511-562	-	8.69	-0.38	1	PF13847	1	-	0	0.483993
Q6AXS5_Serbp1	untitled.rna	126-177	-	8.69	-0.38	1	PF04774	1	-	0	0.483993
F1LT30_F1LT30	untitled.rna	511-562	-	8.68	-0.38	1	PF01480	1	-	0	0.483982
D4ADZ3_LOC100362344	untitled.rna	511-562	-	8.67	-0.38	1	PF08443	1	-	0	0.483971
D3ZDS4_Emg1	untitled.rna	511-562	-	8.65	-0.39	1	PF03587	1	-	0	0.483949
Q5MYT9_Oasl2	untitled.rna	251-302	-	8.65	-0.39	1	PF10421	1	-	0	0.483949
A1A5P2_Rrs1	untitled.rna	511-562	-	8.63	-0.39	1	PF04939	1	-	0	0.483927
A0A0G2K811_A0A0G2K811	untitled.rna	511-562	-	8.61	-0.39	1	PF03066	1	-	0	0.483905
Q3V5X8_Endog	untitled.rna	511-562	-	8.61	-0.39	1	PF01223	1	-	0	0.483905
Q71TY3_Rps27	untitled.rna	511-562	-	8.61	-0.39	1	PF01667	1	-	0	0.483905
A0A0G2JZA6_A0A0G2JZA6	untitled.rna	511-562	-	8.6	-0.39	1	PF01776	1	-	0	0.483894
B5DEP7_Snrpg	untitled.rna	511-562	-	8.6	-0.39	1	PF01423	1	-	0	0.483894
D4A9W8_Mbd4	untitled.rna	511-562	-	8.59	-0.39	1	PF01429	1	-	0	0.483883
F1M9N4_Mbnl1	untitled.rna	511-562	-	8.59	-0.39	1	PF00642	1	-	0	0.483883
D3ZRA9_D3ZRA9	untitled.rna	511-562	-	8.58	-0.39	1	PF01157	1	-	0	0.483872
M0R8U6_M0R8U6	untitled.rna	511-562	-	8.54	-0.39	1	PF00410	1	-	0	0.483828
O70467_Prmt3	untitled.rna	126-177	-	8.53	-0.39	1	PF13847,PF05175	2	-	0	0.483817
D4A171_Zfp317	untitled.rna	511-562	-	8.52	-0.39	1	PF00096	10	-	0	0.483806
A0A0A0MY25_Rnase1	untitled.rna	511-562	-	8.51	-0.39	1	PF00074	1	-	0	0.483795
M0RA26_LOC100362987	untitled.rna	511-562	-	8.48	-0.39	1	PF01667	1	-	0	0.483762
F1M0S7_F1M0S7	untitled.rna	511-562	-	8.47	-0.39	1	PF01248	1	-	0	0.483751
A7VJC2_Hnrnpa2b1	untitled.rna	511-562	-	8.46	-0.39	1	PF00076	2	-	0	0.48374
Q5RJS9_Rpf1	untitled.rna	511-562	-	8.46	-0.39	1	PF04427	1	-	0	0.48374
D4A2M8_D4A2M8	untitled.rna	511-562	-	8.44	-0.39	1	PF01780	1	-	0	0.483718
F1M642_Cnot6l	untitled.rna	126-177	-	8.44	-0.39	1	PF03372	1	-	0	0.483718
D3Z863_Cwf19l1	untitled.rna	511-562	-	8.43	-0.39	1	PF04677,PF04676	2	-	0	0.483707
Q8VD89_RNS1G	untitled.rna	511-562	-	8.41	-0.39	1	PF00074	1	-	0	0.483685
D3ZYQ2_Snai3	untitled.rna	511-562	-	8.4	-0.39	1	PF00096	3	-	0	0.483674
Q7TPJ7_RGD1359290	untitled.rna	511-562	-	8.39	-0.39	1	PF00237	1	-	0	0.483663
B2GV68_Alkbh2	untitled.rna	511-562	-	8.35	-0.39	1	PF13532	1	-	0	0.483619
B2RZ39_Mrpl36	untitled.rna	511-562	-	8.35	-0.39	1	PF00444	1	-	0	0.483619
F1M2S4_F1M2S4	untitled.rna	511-562	-	8.35	-0.39	1	PF00076	1	-	0	0.483619
Q5U2T7_Tfb2m	untitled.rna	511-562	-	8.35	-0.39	1	PF00398	1	-	0	0.483619
D3ZZA6_Lin28a	untitled.rna	511-562	-	8.34	-0.39	1	PF00313,PF00098	2	-	0	0.483608
F1M8B2_Adad2	untitled.rna	511-562	-	8.33	-0.39	1	PF02137,PF00035	2	-	0	0.483597
D4A833_Mrps30	untitled.rna	126-177	-	8.31	-0.39	1	PF07147	1	-	0	0.483575
Q5GAL7_Rnase13	untitled.rna	511-562	-	8.31	-0.39	1	PF00074	1	-	0	0.483575
Q794E4_Hnrnpf	untitled.rna	511-562	-	8.31	-0.39	1	PF00076,PF08080	3	-	0	0.483575
D3ZYE5_Fam172a	untitled.rna	511-562	-	8.3	-0.39	1	-	0	-	0	0.483564
M0RAW8_M0RAW8	untitled.rna	511-562	-	8.3	-0.39	1	PF02994	1	-	0	0.483564
M0RDH0_LOC100911564	untitled.rna	511-562	-	8.3	-0.39	1	PF13847	1	-	0	0.483564
D3ZBP3_Exosc2	untitled.rna	511-562	-	8.29	-0.39	1	PF14382	1	-	0	0.483553
M0R5R7_M0R5R7	untitled.rna	511-562	-	8.29	-0.39	1	PF01157	1	-	0	0.483553
Q5HZE4_Mri1	untitled.rna	511-562	-	8.29	-0.39	1	PF01008	1	-	0	0.483553
Q7M0E7_Mrpl14	untitled.rna	511-562	-	8.27	-0.4	1	PF00238	1	-	0	0.483531
D4A720_Srsf7	untitled.rna	511-562	-	8.25	-0.4	1	PF00076	1	-	0	0.483509
Q9ET50_Stau1	untitled.rna	126-177	-	8.25	-0.4	1	PF00035	2	-	0	0.483509
B0BN58_Pus3	untitled.rna	251-302	-	8.24	-0.4	1	PF01416	1	-	0	0.483498
D3ZWZ6_Igf2bp2	untitled.rna	511-562	-	8.23	-0.4	1	PF00013,PF00076	6	-	0	0.483487
D4A9I4_Ptcd2	untitled.rna	511-562	-	8.23	-0.4	1	PF10037	1	-	0	0.483487
A0A0G2JUL6_A0A0G2JUL6	untitled.rna	511-562	-	8.21	-0.4	1	PF02994	1	-	0	0.483465
D3ZAQ6_Nol7	untitled.rna	511-562	-	8.2	-0.4	1	PF08157	1	-	0	0.483454
Q5U214_Snrpa	untitled.rna	511-562	-	8.18	-0.4	1	PF00076	2	-	0	0.483432
M0R9X3_Rbm31y	untitled.rna	511-562	-	8.17	-0.4	1	PF00076	2	-	0	0.483421
P13255_Gnmt	untitled.rna	511-562	-	8.16	-0.4	1	PF13847	1	-	0	0.48341
F1M9Y9_Rbpms	untitled.rna	511-562	-	8.13	-0.4	1	PF00076	1	-	0	0.483377
A0A0G2JZT9_A0A0G2JZT9	untitled.rna	511-562	-	8.11	-0.4	1	PF01194	1	-	0	0.483355
B0BNE2_Polr2e	untitled.rna	511-562	-	8.1	-0.4	1	PF01191,PF03871	2	-	0	0.483344
F1M6C7_F1M6C7	untitled.rna	511-562	-	8.1	-0.4	1	PF00076	2	-	0	0.483344
G3V9R0_Luc7l	untitled.rna	511-562	-	8.1	-0.4	1	PF03194	1	-	0	0.483344
D3ZRM9_LOC100360491	untitled.rna	511-562	-	8.08	-0.4	1	PF01294	1	-	0	0.483322
M0R6A8_M0R6A8	untitled.rna	511-562	-	8.08	-0.4	1	PF02994	1	-	0	0.483322
D3ZZJ7_Dcp1b	untitled.rna	511-562	-	8.06	-0.4	1	PF06058	1	-	0	0.4833
Q5M920_Ebna1bp2	untitled.rna	511-562	-	8.06	-0.4	1	PF05890	1	-	0	0.4833
Q5WN11_Rnase2	untitled.rna	511-562	-	8.06	-0.4	1	PF00074	1	-	0	0.4833
F1M013_Rpl7a	untitled.rna	511-562	-	8.04	-0.4	1	PF01248	1	-	0	0.483278
Q6QDX6_Rnase6	untitled.rna	511-562	-	8.03	-0.4	1	PF00074	1	-	0	0.483267
Q9QZR6_Septin9	untitled.rna	511-562	-	8.03	-0.4	1	PF01926	1	-	0	0.483267
F1M3Y3_F1M3Y3	untitled.rna	511-562	-	8.02	-0.4	1	PF13847	1	-	0	0.483256
P38983_Rpsa	untitled.rna	511-562	-	8.01	-0.4	1	PF00318	2	-	0	0.483245
B0BN82_Rpf2	untitled.rna	511-562	-	8	-0.4	1	PF04427	1	-	0	0.483234
A0A0G2K4S4_Ddx51	untitled.rna	251-302	-	7.98	-0.4	1	PF00270,PF00271,PF04851	3	-	0	0.483212
A0A0G2K730_Pusl1	untitled.rna	511-562	-	7.98	-0.4	1	PF01416	2	-	0	0.483212
A2RRU3_Utp15	untitled.rna	251-302	-	7.98	-0.4	1	PF09384,PF00400	3	-	0	0.483212
D3ZVX5_D3ZVX5	untitled.rna	511-562	-	7.98	-0.4	1	PF12874,PF12171	2	-	0	0.483212
D4A2H6_Rbfox3	untitled.rna	511-562	-	7.92	-0.4	1	PF12414,PF00076	2	-	0	0.483146
F1M2Q3_F1M2Q3	untitled.rna	511-562	-	7.88	-0.41	1	PF01248	1	-	0	0.483102
P21704_Dnase1	untitled.rna	511-562	-	7.87	-0.41	1	PF03372	1	-	0	0.483091
M0R4J5_Ifi44l	untitled.rna	511-562	-	7.85	-0.41	1	PF01926	1	-	0	0.483069
D3ZGL5_Prpf38a	untitled.rna	511-562	-	7.84	-0.41	1	PF03371	1	-	0	0.483058
M0R6H0_M0R6H0	untitled.rna	511-562	-	7.84	-0.41	1	PF02994	1	-	0	0.483058
F1M4E4_Zfp136	untitled.rna	511-562	-	7.83	-0.41	1	PF00096	3	-	0	0.483047
A0A0G2K8L9_Mrps28	untitled.rna	511-562	-	7.82	-0.41	1	PF10246	1	-	0	0.483036
G3V6K3_Exosc7	untitled.rna	511-562	-	7.82	-0.41	1	PF01138,PF03725	2	-	0	0.483036
Q5GAM2_Rnase17	untitled.rna	511-562	-	7.82	-0.41	1	PF00074	1	-	0	0.483036
D3ZM09_Sars2	untitled.rna	511-562	-	7.8	-0.41	1	PF00587	1	-	0	0.483015
A0A0G2JXZ5_LOC108348175	untitled.rna	511-562	-	7.79	-0.41	1	PF00013	1	-	0	0.483004
F1M1E4_Pnkd	untitled.rna	511-562	-	7.79	-0.41	1	PF00753	1	-	0	0.483004
M0RDJ3_Eif2ak2	untitled.rna	501-552	-	7.79	-0.41	1	PF00035	2	-	0	0.483004
F1M0D1_F1M0D1	untitled.rna	511-562	-	7.78	-0.41	1	PF03719,PF00333	2	-	0	0.482993
Q5XI17_Tarsl2	untitled.rna	511-562	-	7.77	-0.41	1	PF00587,PF07973	2	-	0	0.482982
D3ZD02_D3ZD02	untitled.rna	511-562	-	7.75	-0.41	1	PF01294	1	-	0	0.48296
D3ZKD3_Alkbh5	untitled.rna	511-562	-	7.74	-0.41	1	PF13532	1	-	0	0.482949
M0R776_Mrps36	untitled.rna	511-562	-	7.74	-0.41	1	PF10937	1	-	0	0.482949
F1LWH4_F1LWH4	untitled.rna	511-562	-	7.73	-0.41	1	PF01157	1	-	0	0.482938
M0RD03_LOC100912571	untitled.rna	511-562	-	7.72	-0.41	1	PF02847,PF02020	2	-	0	0.482927
D4A3P0_Ybx2	untitled.rna	511-562	-	7.69	-0.41	1	PF00313	1	-	0	0.482894
A1L1J8_Rab5b	untitled.rna	511-562	-	7.66	-0.41	1	PF08477,PF01926	2	-	0	0.482861
A0A0G2KB45_A0A0G2KB45	untitled.rna	511-562	-	7.65	-0.41	1	PF02994	1	-	0	0.48285
D4A870_D4A870	untitled.rna	511-562	-	7.65	-0.41	1	PF01157	1	-	0	0.48285
F1LTP9_F1LTP9	untitled.rna	511-562	-	7.65	-0.41	1	PF01163	1	-	0	0.48285
D4A9T8_D4A9T8	untitled.rna	511-562	-	7.63	-0.41	1	PF01157	1	-	0	0.482828
D4A138_Nanos3	untitled.rna	511-562	-	7.62	-0.41	1	PF05741	1	-	0	0.482817
D4A7C3_Rimkla	untitled.rna	511-562	-	7.61	-0.41	1	PF08443	1	-	0	0.482806
Q3ZAV4_Gimap9	untitled.rna	511-562	-	7.61	-0.41	1	PF01926	1	-	0	0.482806
Q6AXX9_Apobec4	untitled.rna	511-562	-	7.6	-0.41	1	PF08210	1	-	0	0.482795
Q5U2U3_Parp3	untitled.rna	126-177	-	7.58	-0.41	1	PF00644,PF05406	2	-	0	0.482773
A0A0G2JUK2_Lsm14a	untitled.rna	386-437	-	7.56	-0.41	1	PF12701,PF09532,PF14438	3	-	0	0.482751
B0BNK1_Rab5c	untitled.rna	511-562	-	7.56	-0.41	1	PF08477,PF01926	2	-	0	0.482751
D3ZGE9_Rbm38	untitled.rna	511-562	-	7.56	-0.41	1	PF00076	1	-	0	0.482751
Q3T1H5_Tdp2	untitled.rna	511-562	-	7.53	-0.41	1	PF03372	1	-	0	0.482718
G3V645_Oasl	untitled.rna	251-302	-	7.52	-0.42	1	PF10421	1	-	0	0.482707
A0A0G2K6A8_A0A0G2K6A8	untitled.rna	511-562	-	7.51	-0.42	1	PF01907	1	-	0	0.482696
P61928_Rpl37	untitled.rna	511-562	-	7.51	-0.42	1	PF01907	1	-	0	0.482696
F1M4V2_F1M4V2	untitled.rna	511-562	-	7.5	-0.42	1	PF01779	1	-	0	0.482685
Q6AY46_Trmt61a	untitled.rna	511-562	-	7.5	-0.42	1	PF08704	1	-	0	0.482685
D3ZTT9_D3ZTT9	untitled.rna	511-562	-	7.49	-0.42	1	PF01907	1	-	0	0.482674
Q63186_Eif2b4	untitled.rna	251-302	-	7.49	-0.42	1	PF01008	1	-	0	0.482674
D3ZTX8_RGD1561310	untitled.rna	511-562	-	7.48	-0.42	1	PF01907	1	-	0	0.482663
Q62818_Eif2b2	untitled.rna	511-562	-	7.48	-0.42	1	PF01008	1	-	0	0.482663
F1LXE4_Zfp1	untitled.rna	511-562	-	7.47	-0.42	1	PF00096	8	-	0	0.482652
P04256_Hnrnpa1	untitled.rna	511-562	-	7.47	-0.42	1	PF00076,PF11627	3	-	0	0.482652
P70709_Rnase3	untitled.rna	511-562	-	7.47	-0.42	1	PF00074	1	-	0	0.482652
Q811S9_Gnl3	untitled.rna	501-552	-	7.46	-0.42	1	PF08701,PF01926	2	-	0	0.482641
D4A4G9_D4A4G9	untitled.rna	511-562	-	7.45	-0.42	1	PF01157	1	-	0	0.48263
Q566R3_Gpatch4	untitled.rna	511-562	-	7.45	-0.42	1	PF01585	1	-	0	0.48263
Q498S5_Pex7	untitled.rna	511-562	-	7.44	-0.42	1	PF00400,PF08662	3	-	0	0.482619
Q5PQR7_Tia1	untitled.rna	511-562	-	7.44	-0.42	1	PF00076	3	-	0	0.482619
Q4V8I5_Arl6ip4	untitled.rna	511-562	-	7.43	-0.42	1	PF10500	1	-	0	0.482608
Q5M818_Mrpl16	untitled.rna	511-562	-	7.43	-0.42	1	PF00252	1	-	0	0.482608
Q5PPF5_Zgpat	untitled.rna	251-302	-	7.43	-0.42	1	PF01585	1	-	0	0.482608
A0A0G2K0E0_Ddx56	untitled.rna	126-177	-	7.42	-0.42	1	PF00270,PF00271,PF04851	3	-	0	0.482597
G3V7R8_Dimt1	untitled.rna	511-562	-	7.4	-0.42	1	PF00398	1	-	0	0.482575
Q5BK64_Rpp40	untitled.rna	511-562	-	7.39	-0.42	1	PF08584	1	-	0	0.482564
Q5EB56_Mak16	untitled.rna	526-577	-	7.39	-0.42	1	PF01778	1	-	0	0.482564
A0A0G2JTL9_Parp11	untitled.rna	511-562	-	7.38	-0.42	1	PF00644	1	-	0	0.482553
Q566Q8_Bles03	untitled.rna	511-562	-	7.38	-0.42	1	PF08939	1	-	0	0.482553
B0BN89_Dus2	untitled.rna	501-552	-	7.35	-0.42	1	PF01207,PF00035	2	-	0	0.48252
D3Z8W2_Alkbh1	untitled.rna	511-562	-	7.35	-0.42	1	PF13532	1	-	0	0.48252
Q5RK30_Sbds	untitled.rna	511-562	-	7.35	-0.42	1	PF09377,PF01172	2	-	0	0.48252
B0BN68_Mrps9	untitled.rna	511-562	-	7.33	-0.42	1	PF00380	1	-	0	0.482498
A0A0G2JY70_A0A0G2JY70	untitled.rna	511-562	-	7.32	-0.42	1	PF00338	1	-	0	0.482487
D3ZKL4_D3ZKL4	untitled.rna	511-562	-	7.3	-0.42	1	PF01157	1	-	0	0.482465
F1M6U2_F1M6U2	untitled.rna	511-562	-	7.3	-0.42	1	PF00076	1	-	0	0.482465
W8CC80_Rbmy1j	untitled.rna	511-562	-	7.3	-0.42	1	PF00076,PF08081	2	-	0	0.482465
Q6IMA7_Rasl11b	untitled.rna	511-562	-	7.29	-0.42	1	PF08477,PF01926	2	-	0	0.482454
A0A096UWG8_Pnldc1	untitled.rna	501-552	-	7.27	-0.42	1	PF04857	1	-	0	0.482432
A0A0G2JVD7_A0A0G2JVD7	untitled.rna	511-562	-	7.27	-0.42	1	PF02994	1	-	0	0.482432
Q5HZF2_Wbp4	untitled.rna	511-562	-	7.26	-0.42	1	PF06220	1	-	0	0.482421
M0RD43_M0RD43	untitled.rna	511-562	-	7.24	-0.42	1	PF02994	1	-	0	0.482399
Q6URK4_Hnrnpa3	untitled.rna	511-562	-	7.23	-0.42	1	PF00076	2	-	0	0.482388
Q9JHB5_Tsnax	untitled.rna	511-562	-	7.23	-0.42	1	PF01997	1	-	0	0.482388
F1LQ27_Fam98c	untitled.rna	511-562	-	7.21	-0.42	1	PF10239	1	-	0	0.482366
G3V8Z3_Gpkow	untitled.rna	501-552	-	7.21	-0.42	1	PF12656,PF00467,PF01585	3	-	0	0.482366
D3ZLH3_D3ZLH3	untitled.rna	511-562	-	7.2	-0.42	1	PF01157	1	-	0	0.482355
D3ZXI2_D3ZXI2	untitled.rna	511-562	-	7.2	-0.42	1	PF03066	1	-	0	0.482355
Q8K4F7_Dcps	untitled.rna	511-562	-	7.2	-0.42	1	PF11969,PF05652	2	-	0	0.482355
A0A0G2K4L9_A0A0G2K4L9	untitled.rna	511-562	-	7.19	-0.42	1	PF02994	1	-	0	0.482344
B2RZD4_Rpl34	untitled.rna	511-562	-	7.18	-0.42	1	PF01199	1	-	0	0.482333
Q5BJN3_Tial1	untitled.rna	511-562	-	7.16	-0.42	1	PF00076	4	-	0	0.482311
Q925G0_Rbm3	untitled.rna	511-562	-	7.16	-0.42	1	PF00076	1	-	0	0.482311
D3ZPU6_D3ZPU6	untitled.rna	511-562	-	7.11	-0.43	1	PF01157	1	-	0	0.482256
G3V7Z1_Rcl1	untitled.rna	511-562	-	7.11	-0.43	1	PF01137,PF05189	2	-	0	0.482256
D4A7Z2_D4A7Z2	untitled.rna	511-562	-	7.1	-0.43	1	PF01907	1	-	0	0.482245
P22509_Fbl	untitled.rna	126-177	-	7.1	-0.43	1	PF01269,PF08704	2	-	0	0.482245
D3ZDX7_Mrpl48	untitled.rna	511-562	-	7.08	-0.43	1	PF00338	1	-	0	0.482223
A0A0G2JY21_Ddx19b	untitled.rna	501-552	-	7.07	-0.43	1	PF00270,PF00271	2	-	0	0.482212
D3ZPL1_Cpsf6	untitled.rna	511-562	-	7.05	-0.43	1	PF00076	1	-	0	0.48219
A0A0G2K1P6_A0A0G2K1P6	untitled.rna	511-562	-	7.04	-0.43	1	PF02994	1	-	0	0.482179
D4A4W9_D4A4W9	untitled.rna	511-562	-	7.04	-0.43	1	PF01199	1	-	0	0.482179
F1M2E9_LOC100361259	untitled.rna	511-562	-	7.04	-0.43	1	PF01294	1	-	0	0.482179
Q4G055_Rnpc3	untitled.rna	511-562	-	7.03	-0.43	1	PF00076	2	-	0	0.482168
P41123_Rpl13	untitled.rna	511-562	-	7.02	-0.43	1	PF01294	1	-	0	0.482157
Q6AXU7_Mif4gd	untitled.rna	511-562	-	7.02	-0.43	1	PF02854	1	-	0	0.482157
Q4KLH4_Pspc1	untitled.rna	501-552	-	7	-0.43	1	PF00076,PF08075	3	-	0	0.482135
A0A0H2UHX3_Rps4x	untitled.rna	511-562	-	6.99	-0.43	1	PF00900,PF08071,PF01479,PF00467	4	-	0	0.482124
D3ZPH0_D3ZPH0	untitled.rna	511-562	-	6.99	-0.43	1	PF01157	1	-	0	0.482124
D4A4G7_D4A4G7	untitled.rna	511-562	-	6.99	-0.43	1	PF01157	1	-	0	0.482124
Q4KM65_Nudt21	untitled.rna	511-562	-	6.98	-0.43	1	PF13869	1	-	0	0.482113
Q6AYI1_Ddx5	untitled.rna	511-562	-	6.98	-0.43	1	PF00270,PF00271,PF08061	4	-	0	0.482113
B1WC03_Aar2	untitled.rna	511-562	-	6.97	-0.43	1	PF05282	1	-	0	0.482102
M0R6L4_LOC100365839	untitled.rna	511-562	-	6.96	-0.43	1	PF01015	1	-	0	0.482091
A0A0G2K222_A0A0G2K222	untitled.rna	126-177	-	6.94	-0.43	1	PF07817	1	-	0	0.482069
M0R735_Syncrip	untitled.rna	511-562	-	6.94	-0.43	1	PF00076,PF13893	4	-	0	0.482069
O88984_Nxf1	untitled.rna	501-552	-	6.94	-0.43	1	PF09162,PF02136,PF03943	3	-	0	0.482069
D3ZD15_D3ZD15	untitled.rna	511-562	-	6.93	-0.43	1	PF01248	1	-	0	0.482058
F1M973_Zfp94	untitled.rna	511-562	-	6.91	-0.43	1	PF00096	11	-	0	0.482036
D3ZIM9_D3ZIM9	untitled.rna	511-562	-	6.9	-0.43	1	PF01157	1	-	0	0.482025
Q9JKB8_Prpf18	untitled.rna	511-562	-	6.86	-0.43	1	PF02840,PF08799	2	-	0	0.481981
D3ZPN7_D3ZPN7	untitled.rna	511-562	-	6.85	-0.43	1	PF01157	1	-	0	0.48197
Q6AXT8_Sf3a2	untitled.rna	126-177	-	6.85	-0.43	1	PF12874	1	-	0	0.48197
G3V749_Parp2	untitled.rna	251-302	-	6.82	-0.43	1	PF00644,PF05406	2	-	0	0.481937
P49242_Rps3a	untitled.rna	511-562	-	6.82	-0.43	1	PF01015	1	-	0	0.481937
Q62661_Hbp1	untitled.rna	501-552	-	6.82	-0.43	1	PF08517	1	-	0	0.481937
B1WC14_Rpusd1	untitled.rna	511-562	-	6.81	-0.43	1	PF00849	1	-	0	0.481926
Q6MG75_Nelfe	untitled.rna	501-552	-	6.81	-0.43	1	PF00076	1	-	0	0.481926
A0A0G2K9M1_A0A0G2K9M1	untitled.rna	511-562	-	6.8	-0.43	1	PF02994	1	-	0	0.481915
F7FHW2_Oas1k	untitled.rna	511-562	-	6.8	-0.43	1	PF10421	1	-	0	0.481915
D3ZND9_Riok3	untitled.rna	511-562	-	6.77	-0.43	1	PF01163	1	-	0	0.481882
Q4QQT3_Celf1	untitled.rna	126-177	-	6.76	-0.44	1	PF00076	3	Q4QQT3|Celf1|326|11895477|AEDB	2	0.815204
D3ZPV5_D3ZPV5	untitled.rna	511-562	-	6.76	-0.44	1	PF01157	1	-	0	0.481871
D4ADH7_Twistnb	untitled.rna	126-177	-	6.72	-0.44	1	-	0	-	0	0.481827
Q5XIB5_Ccdc86	untitled.rna	511-562	-	6.72	-0.44	1	PF03879	1	-	0	0.481827
A3KN98_Bco2	untitled.rna	251-302	-	6.71	-0.44	1	-	0	-	0	0.481816
D4AAT4_Snrpf	untitled.rna	511-562	-	6.71	-0.44	1	PF01423	1	-	0	0.481816
G3V7T0_Riok1	untitled.rna	251-302	-	6.7	-0.44	1	PF01163	1	-	0	0.481805
D3Z9G3_D3Z9G3	untitled.rna	511-562	-	6.68	-0.44	1	PF01157	1	-	0	0.481783
D3ZMI8_D3ZMI8	untitled.rna	511-562	-	6.68	-0.44	1	PF01157	1	-	0	0.481783
P83871_Phf5a	untitled.rna	511-562	-	6.68	-0.44	1	PF03660	1	-	0	0.481783
B0BN49_Rbmx2	untitled.rna	511-562	-	6.66	-0.44	1	PF00076	1	-	0	0.481761
D4A0F5_Sept7	untitled.rna	461-512	-	6.64	-0.44	1	PF01926	1	-	0	0.481739
D4ADF2_Ccdc59	untitled.rna	511-562	-	6.63	-0.44	1	PF08524	1	-	0	0.481728
Q9QY16_Ddx25	untitled.rna	501-552	-	6.63	-0.44	1	PF00270,PF00271	2	-	0	0.481728
B2RZ74_Snrnp70	untitled.rna	511-562	-	6.62	-0.44	1	PF12220,PF00076	2	-	0	0.481717
F1M1P0_F1M1P0	untitled.rna	511-562	-	6.62	-0.44	1	PF01157	1	-	0	0.481717
Q9WV25_Puf60	untitled.rna	511-562	-	6.62	-0.44	1	PF00076	2	-	0	0.481717
B4F7D3_Polr3gl	untitled.rna	511-562	-	6.61	-0.44	1	PF11705	1	-	0	0.481706
M0R7T2_Alkbh7	untitled.rna	511-562	-	6.61	-0.44	1	PF13532	1	-	0	0.481706
D3ZM68_D3ZM68	untitled.rna	511-562	-	6.6	-0.44	1	PF01157	1	-	0	0.481695
P68101_Eif2s1	untitled.rna	511-562	-	6.6	-0.44	1	PF07541,PF00575	2	-	0	0.481695
Q6AYB3_Isy1	untitled.rna	511-562	-	6.6	-0.44	1	PF06246	1	-	0	0.481695
A0A0G2K717_Cnot2	untitled.rna	501-552	-	6.59	-0.44	1	PF04153	1	-	0	0.481684
D3ZCN5_D3ZCN5	untitled.rna	511-562	-	6.58	-0.44	1	PF01157	1	-	0	0.481673
D4A0Q1_Lin28b	untitled.rna	511-562	-	6.58	-0.44	1	PF00313	1	-	0	0.481673
M0R6X6_M0R6X6	untitled.rna	511-562	-	6.58	-0.44	1	PF02994	1	-	0	0.481673
D3ZGV3_Nxf5	untitled.rna	511-562	-	6.57	-0.44	1	PF09162,PF02136	2	-	0	0.481662
Q6AYB0_Zc3h8	untitled.rna	511-562	-	6.57	-0.44	1	PF14608,PF00642	2	-	0	0.481662
D3ZAT7_Fam83f	untitled.rna	126-177	-	6.56	-0.44	1	PF07894	1	-	0	0.481651
D4A1K1_Polr3g	untitled.rna	511-562	-	6.56	-0.44	1	PF11705	1	-	0	0.481651
Q6PDW2_Rpl21	untitled.rna	511-562	-	6.56	-0.44	1	PF01157	1	-	0	0.481651
D3ZHP4_D3ZHP4	untitled.rna	511-562	-	6.55	-0.44	1	PF01157	1	-	0	0.48164
F1LUQ5_Ago4	untitled.rna	511-562	-	6.51	-0.44	1	PF02171,PF02170	2	-	0	0.481596
F7F9J5_F7F9J5	untitled.rna	511-562	-	6.51	-0.44	1	PF02994	1	-	0	0.481596
Q792H5_Celf2	untitled.rna	126-177	-	6.51	-0.44	1	PF00076	3	-	0	0.481596
P27952_Rps2	untitled.rna	511-562	-	6.5	-0.44	1	PF00333,PF03719	2	-	0	0.481585
Q498M8_Nxf7	untitled.rna	126-177	-	6.49	-0.44	1	PF09162,PF03943,PF02136	3	-	0	0.481574
D4A949_RGD1560303	untitled.rna	386-437	-	6.48	-0.44	1	PF01163	1	-	0	0.481563
D3ZPZ3_Apex2	untitled.rna	511-562	-	6.47	-0.44	1	PF03372	1	-	0	0.481552
D3ZTE4_Eras	untitled.rna	511-562	-	6.47	-0.44	1	PF08477,PF01926	2	-	0	0.481552
D4A1K2_Rpl7l1	untitled.rna	511-562	-	6.45	-0.44	1	PF08079,PF00327	2	-	0	0.48153
D4A475_Thumpd2	untitled.rna	126-177	-	6.45	-0.44	1	PF01170,PF13847,PF05175	3	-	0	0.48153
Q6AYG8_Calr3	untitled.rna	501-552	-	6.45	-0.44	1	PF00262	1	-	0	0.48153
B0BMZ3_Gimd1	untitled.rna	511-562	-	6.44	-0.44	1	PF01926	1	-	0	0.481519
D3ZCG4_Spag7	untitled.rna	511-562	-	6.42	-0.44	1	PF01424	1	-	0	0.481497
F1M040_F1M040	untitled.rna	126-177	-	6.42	-0.44	1	PF13893,PF00076	2	-	0	0.481497
B5DF84_Utp11	untitled.rna	511-562	-	6.4	-0.44	1	PF03998	1	-	0	0.481475
G3V9P8_Parp6	untitled.rna	501-552	-	6.4	-0.44	1	PF00644	1	-	0	0.481475
B2RZD0_Mrpl57	untitled.rna	511-562	-	6.39	-0.44	1	PF14978	1	-	0	0.481464
D3ZE97_D3ZE97	untitled.rna	511-562	-	6.39	-0.44	1	PF01157	1	-	0	0.481464
B2RZB6_Lsm8	untitled.rna	511-562	-	6.38	-0.45	1	PF01423	1	-	0	0.481453
Q5XI72_Eif4h	untitled.rna	511-562	-	6.38	-0.45	1	PF00076	1	-	0	0.481453
D3ZCJ8_Zfp879	untitled.rna	511-562	-	6.37	-0.45	1	PF00096	11	-	0	0.481442
P20280_Rpl21	untitled.rna	511-562	-	6.37	-0.45	1	PF01157	1	-	0	0.481442
Q5RKG9_Eif4b	untitled.rna	511-562	-	6.37	-0.45	1	PF00076	1	-	0	0.481442
Q6AXT7_Rbm42	untitled.rna	511-562	-	6.36	-0.45	1	PF00076	1	-	0	0.481431
Q6MG07_Prr3	untitled.rna	511-562	-	6.34	-0.45	1	PF00642	1	-	0	0.481409
P16232_Hsd11b1	untitled.rna	511-562	-	6.31	-0.45	1	-	0	-	0	0.481376
D3ZAS1_D3ZAS1	untitled.rna	511-562	-	6.28	-0.45	1	PF00333,PF03719	2	-	0	0.481343
A0A0G2K9B1_LOC299282	untitled.rna	126-177	-	6.27	-0.45	1	-	0	-	0	0.481332
D3ZH87_D3ZH87	untitled.rna	511-562	-	6.24	-0.45	1	PF01157	1	-	0	0.481299
D4A7Q5_Ddx28	untitled.rna	501-552	-	6.24	-0.45	1	PF00270,PF00271	2	-	0	0.481299
Q5BJP4_Rbm39	untitled.rna	501-552	-	6.24	-0.45	1	PF00076	2	-	0	0.481299
Q5BK45_Gimap7	untitled.rna	511-562	-	6.23	-0.45	1	PF01926	1	-	0	0.481288
D3ZYM6_Calr4	untitled.rna	526-577	-	6.22	-0.45	1	PF00262	2	-	0	0.481277
Q5BJP2_Cwc15	untitled.rna	511-562	-	6.22	-0.45	1	PF04889	1	-	0	0.481277
Q6AXT3_Arl13a	untitled.rna	501-552	-	6.22	-0.45	1	PF01926	1	-	0	0.481277
Q0ZFS4_Mrps33	untitled.rna	511-562	-	6.17	-0.45	1	PF08293	1	-	0	0.481223
D4ACD4_LOC100911166	untitled.rna	251-302	-	6.15	-0.45	1	PF00849	1	-	0	0.481201
D4A7B4_D4A7B4	untitled.rna	511-562	-	6.11	-0.45	1	PF01157	1	-	0	0.481157
D3ZQW3_Trmt9b	untitled.rna	511-562	-	6.1	-0.45	1	PF13847,PF05148	2	-	0	0.481146
Q3KR54_Adad1	untitled.rna	126-177	-	6.1	-0.45	1	PF02137,PF00035	2	-	0	0.481146
D3ZGK0_Znf768	untitled.rna	511-562	-	6.09	-0.45	1	PF00096	10	-	0	0.481135
D4A974_Hic1	untitled.rna	501-552	-	6.08	-0.45	1	PF00096	4	-	0	0.481124
D4ADT5_Ddx58	untitled.rna	511-562	-	6.05	-0.45	1	PF04851,PF00270	2	-	0	0.481091
P17136_Snrpb	untitled.rna	511-562	-	6.04	-0.45	1	PF01423	1	-	0	0.48108
D3ZQW7_D3ZQW7	untitled.rna	511-562	-	6.03	-0.45	1	PF00333,PF03719	2	-	0	0.481069
D3ZZH9_D3ZZH9	untitled.rna	511-562	-	6.03	-0.45	1	PF01157	1	-	0	0.481069
Q3B8N8_Pes1	untitled.rna	501-552	-	6.01	-0.45	1	PF06732	1	-	0	0.481047
F2Z3R2_Hnrnpl	untitled.rna	511-562	-	6	-0.46	1	PF13893,PF00076	4	-	0	0.481036
Q641W3_Nufip1	untitled.rna	251-302	-	5.98	-0.46	1	PF10453	1	-	0	0.481014
Q566E4_Hnrnpr	untitled.rna	501-552	-	5.96	-0.46	1	PF00076	3	-	0	0.480992
M0R7E5_LOC100911426	untitled.rna	511-562	-	5.93	-0.46	1	PF00935	1	-	0	0.480959
E9PT76_E9PT76	untitled.rna	511-562	-	5.91	-0.46	1	PF00333,PF03719	2	-	0	0.480937
Q5FVQ2_Ppan	untitled.rna	386-437	-	5.91	-0.46	1	PF04427	1	-	0	0.480937
F1LT13_Angel2	untitled.rna	251-302	-	5.9	-0.46	1	PF03372	1	-	0	0.480926
M0RB02_M0RB02	untitled.rna	511-562	-	5.9	-0.46	1	PF02994	1	-	0	0.480926
A0A0G2K8K9_Rbmxl1b	untitled.rna	511-562	-	5.89	-0.46	1	PF00076,PF08081	2	-	0	0.480915
F1M0T2_F1M0T2	untitled.rna	511-562	-	5.89	-0.46	1	PF01247	1	-	0	0.480915
B1WBZ2_Hemk1	untitled.rna	511-562	-	5.87	-0.46	1	PF05175,PF13847,PF01170	3	-	0	0.480893
D3ZDE0_D3ZDE0	untitled.rna	511-562	-	5.86	-0.46	1	PF00935	1	-	0	0.480882
D3ZGA4_Pabpc4l	untitled.rna	501-552	-	5.86	-0.46	1	PF00076	4	-	0	0.480882
D3ZS22_D3ZS22	untitled.rna	511-562	-	5.86	-0.46	1	PF04889	1	-	0	0.480882
D3Z930_Mettl17	untitled.rna	126-177	-	5.85	-0.46	1	PF09243	1	-	0	0.480871
P85834_Tufm	untitled.rna	461-512	-	5.85	-0.46	1	PF00009,PF03143,PF03144	3	-	0	0.480871
Q6IMA3_Rasl11a	untitled.rna	511-562	-	5.85	-0.46	1	PF08477,PF01926	2	-	0	0.480871
D4A219_D4A219	untitled.rna	511-562	-	5.83	-0.46	1	PF01157	1	-	0	0.480849
P63164_Snrpn	untitled.rna	511-562	-	5.83	-0.46	1	PF01423	1	-	0	0.480849
Q5XI06_Kat8	untitled.rna	511-562	-	5.83	-0.46	1	PF11717	1	-	0	0.480849
A0A0G2K933_Eif4e2	untitled.rna	511-562	-	5.82	-0.46	1	PF01652	1	-	0	0.480838
D3Z7Z0_D3Z7Z0	untitled.rna	511-562	-	5.81	-0.46	1	PF01779	1	-	0	0.480827
D3ZFL6_Mex3b	untitled.rna	511-562	-	5.81	-0.46	1	PF00013,PF00097	3	-	0	0.480827
D3ZIY3_Ythdf3	untitled.rna	126-177	-	5.77	-0.46	1	PF04146	2	-	0	0.480783
Q6P9V0_LOC100125366	untitled.rna	511-562	-	5.77	-0.46	1	PF00333	1	-	0	0.480783
F2Z3T4_Mbnl2	untitled.rna	511-562	-	5.76	-0.46	1	PF00642	2	-	0	0.480772
D3ZBL3_Ngdn	untitled.rna	511-562	-	5.75	-0.46	1	PF04000	1	-	0	0.480761
Q5M965_Thg1l	untitled.rna	511-562	-	5.75	-0.46	1	PF04446	1	-	0	0.480761
D4A131_Mrpl4	untitled.rna	511-562	-	5.74	-0.46	1	PF00573	1	-	0	0.48075
D4AE02_D4AE02	untitled.rna	511-562	-	5.74	-0.46	1	PF10239	1	-	0	0.48075
Q5PQK2_Fus	untitled.rna	501-552	-	5.74	-0.46	1	PF00641,PF00076	2	-	0	0.48075
A0A0G2JWD2_Fxr1	untitled.rna	511-562	-	5.7	-0.46	1	PF12235,PF00013,PF05641	4	-	0	0.480706
G3V7G9_Eif3l	untitled.rna	501-552	-	5.7	-0.46	1	PF10255	1	-	0	0.480706
Q5U1X1_Rexo2	untitled.rna	511-562	-	5.69	-0.46	1	PF00929	1	-	0	0.480695
P17431_Zfp36l1	untitled.rna	511-562	-	5.68	-0.46	1	PF00642	2	-	0	0.480684
D4A6T2_Rpusd3	untitled.rna	511-562	-	5.67	-0.46	1	PF00849	1	-	0	0.480673
D3ZCQ7_Zcchc17	untitled.rna	511-562	-	5.66	-0.46	1	PF00575	1	-	0	0.480662
B5DEP5_Trip4	untitled.rna	501-552	-	5.61	-0.47	1	PF04266	1	-	0	0.480607
Q4QRB2_Syf2	untitled.rna	511-562	-	5.61	-0.47	1	PF08231	1	-	0	0.480607
D3Z9F6_LOC103690888	untitled.rna	511-562	-	5.6	-0.47	1	PF00687	1	-	0	0.480596
F1LX68_Spats2	untitled.rna	501-552	-	5.6	-0.47	1	PF07139	1	-	0	0.480596
D4A823_Rdm1	untitled.rna	511-562	-	5.58	-0.47	1	PF00076	1	-	0	0.480574
Q5U2Q4_Parp16	untitled.rna	511-562	-	5.57	-0.47	1	PF00644	1	-	0	0.480563
Q9QX81_Hnrnpab	untitled.rna	461-512	-	5.57	-0.47	1	PF00076,PF08143	3	-	0	0.480563
B0BNJ4_Ethe1	untitled.rna	511-562	-	5.53	-0.47	1	PF00753	1	-	0	0.480519
D3ZRN5_Ro60	untitled.rna	501-552	-	5.53	-0.47	1	PF05731	1	-	0	0.480519
D3ZW44_D3ZW44	untitled.rna	511-562	-	5.53	-0.47	1	PF00076	1	-	0	0.480519
Q5U4F2_Tob2	untitled.rna	511-562	-	5.52	-0.47	1	PF07145	2	-	0	0.480508
Q6AXX3_Znf385d	untitled.rna	511-562	-	5.52	-0.47	1	PF12874,PF12171	5	-	0	0.480508
A0A0G2K738_Rab34	untitled.rna	511-562	-	5.51	-0.47	1	PF08477,PF01926	2	-	0	0.480497
P62630_Eef1a1	untitled.rna	511-562	-	5.51	-0.47	1	PF00009,PF03143,PF03144	3	-	0	0.480497
D3ZEJ0_Prdm12	untitled.rna	511-562	-	5.49	-0.47	1	PF00096,PF12874	3	-	0	0.480475
Q5M9G1_Hexim1	untitled.rna	511-562	-	5.49	-0.47	1	PF15313	1	-	0	0.480475
Q5FVM4_Nono	untitled.rna	501-552	-	5.48	-0.47	1	PF00076,PF08075	3	-	0	0.480464
Q5PQL4_Clp1	untitled.rna	511-562	-	5.48	-0.47	1	PF06807	1	-	0	0.480464
E9PSU5_E9PSU5	untitled.rna	511-562	-	5.47	-0.47	1	PF00076	2	-	0	0.480453
D4A099_Nsun4	untitled.rna	511-562	-	5.46	-0.47	1	PF01189	1	-	0	0.480442
G3V619_Ascc1	untitled.rna	126-177	-	5.46	-0.47	1	PF10469,PF00013	2	-	0	0.480442
Q6AXU3_Isg20l2	untitled.rna	501-552	-	5.46	-0.47	1	PF00929	1	-	0	0.480442
Q9WU34_Septin3	untitled.rna	511-562	-	5.46	-0.47	1	PF01926	1	-	0	0.480442
D4ADN7_D4ADN7	untitled.rna	251-302	-	5.45	-0.47	1	PF00096	13	-	0	0.480431
F8WFR5_RGD1566373	untitled.rna	511-562	-	5.45	-0.47	1	PF00935	1	-	0	0.480431
M0RAI4_Ears2	untitled.rna	511-562	-	5.45	-0.47	1	PF00749	1	-	0	0.480431
Q6QGW5_Sra1	untitled.rna	511-562	-	5.45	-0.47	1	PF07304	1	-	0	0.480431
Q80XZ1_Smptb	untitled.rna	511-562	-	5.44	-0.47	1	PF13893,PF00076	5	-	0	0.48042
M0R757_LOC100360413	untitled.rna	511-562	-	5.43	-0.47	1	PF00009,PF03143,PF03144	3	-	0	0.480409
Q6AYU5_Pcbp2	untitled.rna	501-552	-	5.43	-0.47	1	PF00013	3	-	0	0.480409
B2GV57_Cars2	untitled.rna	501-552	-	5.41	-0.47	1	PF01406,PF09334	2	-	0	0.480387
Q2QDE7_Dnase1l1	untitled.rna	511-562	-	5.41	-0.47	1	PF03372	1	-	0	0.480387
B5DEM5_Rpl14	untitled.rna	511-562	-	5.39	-0.47	1	PF01929	1	-	0	0.480365
Q66H20_Ptbp2	untitled.rna	501-552	-	5.39	-0.47	1	PF13893,PF00076	5	-	0	0.480365
Q5PQP1_Rbms1	untitled.rna	511-562	-	5.38	-0.47	1	PF00076	2	-	0	0.480354
A0A0G2K1A1_Zfp706	untitled.rna	511-562	-	5.37	-0.47	1	PF12874	1	-	0	0.480343
Q66H19_Srfbp1	untitled.rna	511-562	-	5.37	-0.47	1	PF09073	1	-	0	0.480343
M0R3M3_M0R3M3	untitled.rna	511-562	-	5.36	-0.47	1	PF01248	1	-	0	0.480332
Q5U2U9_Cnot8	untitled.rna	511-562	-	5.35	-0.47	1	PF04857	2	-	0	0.480321
Q68FS8_Rtca	untitled.rna	511-562	-	5.34	-0.47	1	PF01137,PF05189	2	-	0	0.48031
Q4FZU3_Nsrp1	untitled.rna	511-562	-	5.33	-0.47	1	PF09745	1	-	0	0.480299
Q5XIM7_Kars1	untitled.rna	501-552	-	5.33	-0.47	1	PF00152,PF01336	2	-	0	0.480299
Q5BK22_Gtpbp8	untitled.rna	511-562	-	5.29	-0.47	1	PF01926	1	-	0	0.480255
D3ZCD7_Tp53rk	untitled.rna	511-562	-	5.28	-0.47	1	PF01163	1	-	0	0.480244
F1LY43_F1LY43	untitled.rna	511-562	-	5.26	-0.47	1	PF01157	1	-	0	0.480222
F1LYQ7_LOC680700	untitled.rna	511-562	-	5.26	-0.47	1	PF00687	1	-	0	0.480222
F1M6C2_F1M6C2	untitled.rna	511-562	-	5.26	-0.47	1	PF03143,PF00009,PF03144	3	-	0	0.480222
P62893_Rpl39	untitled.rna	511-562	-	5.25	-0.47	1	PF00832	1	-	0	0.480211
Q6AYF9_Irgc	untitled.rna	126-177	-	5.24	-0.48	1	PF01926	1	-	0	0.4802
Q5PPI1_Srsf9	untitled.rna	511-562	-	5.23	-0.48	1	PF00076	2	-	0	0.480189
F1LVK5_F1LVK5	untitled.rna	511-562	-	5.22	-0.48	1	PF00076	1	-	0	0.480178
G3V7F6_RGD1561590	untitled.rna	511-562	-	5.22	-0.48	1	PF06487	1	-	0	0.480178
A0A0G2K9A4_LOC100360296	untitled.rna	511-562	-	5.2	-0.48	1	-	0	-	0	0.480156
F1LSX7_Exosc5	untitled.rna	511-562	-	5.2	-0.48	1	PF01138,PF03725	2	-	0	0.480156
P83883_Rpl36a	untitled.rna	511-562	-	5.2	-0.48	1	PF00935	1	-	0	0.480156
D3ZHK9_Zfp36l2	untitled.rna	511-562	-	5.19	-0.48	1	PF00642	2	-	0	0.480145
D3ZZT6_Tsen54	untitled.rna	501-552	-	5.19	-0.48	1	PF12928	1	-	0	0.480145
Q5I0L3_Yars2	untitled.rna	501-552	-	5.18	-0.48	1	PF00579	1	-	0	0.480134
P62907_Rpl10a	untitled.rna	511-562	-	5.17	-0.48	1	PF00687	1	-	0	0.480123
D4A8V0_Celf5	untitled.rna	501-552	-	5.16	-0.48	1	PF00076	2	-	0	0.480112
A0A0G2K0Y2_Igf2bp3	untitled.rna	501-552	-	5.15	-0.48	1	PF00013,PF00076	5	-	0	0.480101
D3ZXL5_Ncbp3	untitled.rna	126-177	-	5.15	-0.48	1	PF10309	1	-	0	0.480101
Q5FVN6_Gimap6	untitled.rna	461-512	-	5.14	-0.48	1	PF01926	1	-	0	0.48009
Q6AY48_Pcbp3	untitled.rna	126-177	-	5.14	-0.48	1	PF00013,PF07650	4	-	0	0.48009
A0JPK3_Zfp57	untitled.rna	511-562	-	5.13	-0.48	1	PF00096	2	-	0	0.480079
D3ZL21_LOC685619	untitled.rna	511-562	-	5.13	-0.48	1	PF01163	1	-	0	0.480079
A0A0G2K4Q1_A0A0G2K4Q1	untitled.rna	511-562	-	5.12	-0.48	1	PF00428	1	-	0	0.480068
D4ABS9_Celf6	untitled.rna	126-177	-	5.12	-0.48	1	PF00076	3	-	0	0.480068
D3ZYL4_Mrpl50	untitled.rna	511-562	-	5.11	-0.48	1	PF10501	1	-	0	0.480057
F7EZZ0_Dap3	untitled.rna	511-562	-	5.11	-0.48	1	PF10236	1	-	0	0.480057
F1M6S3_Zscan4f	untitled.rna	251-302	-	5.1	-0.48	1	PF00096	2	-	0	0.480046
D4A4W6_Slirp	untitled.rna	511-562	-	5.09	-0.48	1	PF00076	1	-	0	0.480035
A0A0G2K2F4_Srsf12	untitled.rna	511-562	-	5.08	-0.48	1	PF00076	1	-	0	0.480024
D3ZG35_Zbtb26	untitled.rna	511-562	-	5.08	-0.48	1	PF00096	2	-	0	0.480024
D4A201_D4A201	untitled.rna	511-562	-	5.08	-0.48	1	PF01907	1	-	0	0.480024
Q6AYJ1_Recql	untitled.rna	501-552	-	5.08	-0.48	1	PF00271,PF00270,PF04851	3	-	0	0.480024
A0A0G2JUX5_Purb	untitled.rna	511-562	-	5.06	-0.48	1	PF04845	1	-	0	0.480002
A0JPJ7_Ola1	untitled.rna	501-552	-	5.03	-0.48	1	PF01926	1	-	0	0.479969
M0RBK3_LOC100911319	untitled.rna	511-562	-	5	-0.48	1	PF00642	2	-	0	0.479936
B1WBZ7_Gpn1	untitled.rna	511-562	-	4.99	-0.48	1	PF00009,PF01926	2	-	0	0.479925
D4A6W6_D4A6W6	untitled.rna	511-562	-	4.99	-0.48	1	PF03947,PF00181	2	-	0	0.479925
Q4V8C4_Wdr5b	untitled.rna	126-177	-	4.99	-0.48	1	PF00400,PF08662	7	-	0	0.479925
A0A096P6M4_A0A096P6M4	untitled.rna	511-562	-	4.98	-0.48	1	PF01247	1	-	0	0.479914
A0A0G2JVE8_Nova1	untitled.rna	251-302	-	4.96	-0.48	1	PF00013	3	-	0	0.479892
D3ZSY1_Tent4a	untitled.rna	501-552	-	4.96	-0.48	1	PF03828	1	-	0	0.479892
F1LSH5_Zfp867	untitled.rna	511-562	-	4.95	-0.48	1	PF00096,PF12171	3	-	0	0.479881
Q4KLZ3_Dazap1	untitled.rna	511-562	-	4.95	-0.48	1	PF00076	2	-	0	0.479881
Q6P7P5_Bzw1	untitled.rna	126-177	-	4.95	-0.48	1	PF02020	1	-	0	0.479881
Q71SY3_Tsn	untitled.rna	511-562	-	4.95	-0.48	1	PF01997	1	-	0	0.479881
Q641Z6_Ehd1	untitled.rna	501-552	-	4.93	-0.48	1	PF01926	1	-	0	0.479859
A0A0A0MXW9_Rbmxl1	untitled.rna	511-562	-	4.92	-0.48	1	PF00076,PF08081	2	-	0	0.479848
D4AED6_Mettl27	untitled.rna	526-577	-	4.92	-0.48	1	PF13847	1	-	0	0.479848
Q66H37_LOC100359930	untitled.rna	511-562	-	4.92	-0.48	1	-	0	-	0	0.479848
A0A0G2QC52_Rabl2	untitled.rna	526-577	-	4.9	-0.48	1	PF08477,PF01926	2	-	0	0.479826
P35284_Rab12	untitled.rna	511-562	-	4.9	-0.48	1	PF08477,PF01926	2	-	0	0.479826
A0A0G2K340_Nsun3	untitled.rna	511-562	-	4.89	-0.48	1	PF01189	1	-	0	0.479815
D4A2F7_Haghl	untitled.rna	511-562	-	4.88	-0.48	1	PF00753	1	-	0	0.479804
M0RBQ1_Dcp2	untitled.rna	126-177	-	4.86	-0.49	1	PF05026	1	-	0	0.479782
P62632_Eef1a2	untitled.rna	511-562	-	4.85	-0.49	1	PF00009,PF03143,PF03144	3	-	0	0.479771
Q7TQ86_Rsl1d1	untitled.rna	501-552	-	4.85	-0.49	1	PF00687	1	-	0	0.479771
Q8R491_Ehd3	untitled.rna	501-552	-	4.85	-0.49	1	PF01926	1	-	0	0.479771
D3ZD73_Ddx6	untitled.rna	501-552	-	4.83	-0.49	1	PF00270,PF00271	2	-	0	0.479749
D4A3I6_Trex2	untitled.rna	511-562	-	4.82	-0.49	1	PF00929	1	-	0	0.479738
A1A5R1_Rbfox2	untitled.rna	126-177	-	4.81	-0.49	1	PF12414,PF00076	2	-	0	0.479727
Q8K3P4_Msi1	untitled.rna	511-562	-	4.81	-0.49	1	PF00076	2	-	0	0.479727
Q4V898_Rbmx	untitled.rna	511-562	-	4.8	-0.49	1	PF08081,PF00076	2	-	0	0.479716
Q9ET64_Smpd2	untitled.rna	511-562	-	4.8	-0.49	1	PF03372	1	-	0	0.479716
Q3B8R7_Mrpl47	untitled.rna	511-562	-	4.79	-0.49	1	PF06984	1	-	0	0.479705
D3ZQ56_Polr3f	untitled.rna	511-562	-	4.78	-0.49	1	PF05158	1	-	0	0.479694
Q05961_Oas1a	untitled.rna	511-562	-	4.75	-0.49	1	PF10421	1	-	0	0.479661
Q6AYA1_Gar1	untitled.rna	511-562	-	4.75	-0.49	1	PF04410	1	-	0	0.479661
Q5U2Q7_Etf1	untitled.rna	501-552	-	4.74	-0.49	1	PF03464,PF03465,PF03463	3	-	0	0.47965
A0A0G2JX21_Zfp131	untitled.rna	511-562	-	4.73	-0.49	1	PF12874	1	-	0	0.479639
M0RAS6_LOC100910979	untitled.rna	501-552	-	4.73	-0.49	1	PF01926	1	-	0	0.479639
P62919_Rpl8	untitled.rna	511-562	-	4.73	-0.49	1	PF03947,PF00181	2	-	0	0.479639
Q6P799_Sars1	untitled.rna	501-552	-	4.72	-0.49	1	PF00587,PF02403	2	-	0	0.479628
Q4G079_Aimp1	untitled.rna	511-562	-	4.7	-0.49	1	PF01588	1	-	0	0.479606
A0A0G2JTW3_A0A0G2JTW3	untitled.rna	511-562	-	4.68	-0.49	1	PF05026	1	-	0	0.479584
D3ZRH4_Pih1d2	untitled.rna	511-562	-	4.68	-0.49	1	PF08190	1	-	0	0.479584
Q5M9F3_Rrp1	untitled.rna	511-562	-	4.68	-0.49	1	PF05997	1	-	0	0.479584
A0A0G2KAI8_Drg2	untitled.rna	501-552	-	4.67	-0.49	1	PF01926	1	-	0	0.479573
D4A175_Trit1	untitled.rna	501-552	-	4.67	-0.49	1	PF01715,PF12171	2	-	0	0.479573
D3ZH95_Rtl3	untitled.rna	501-552	-	4.66	-0.49	1	PF00098	1	-	0	0.479562
Q5XIN1_Mdm4	untitled.rna	251-302	-	4.66	-0.49	1	PF00641	1	-	0	0.479562
G3V8K6_Zfp36	untitled.rna	511-562	-	4.65	-0.49	1	PF00642	2	-	0	0.479551
D3ZTN3_Bcl6b	untitled.rna	501-552	-	4.64	-0.49	1	PF00096	2	-	0	0.47954
Q6AYD2_Stn1	untitled.rna	126-177	-	4.63	-0.49	1	PF01336	1	-	0	0.479529
E9PTB3_Mtg1	untitled.rna	511-562	-	4.62	-0.49	1	PF01926	1	-	0	0.479518
P62909_Rps3	untitled.rna	511-562	-	4.62	-0.49	1	PF00189,PF07650	2	-	0	0.479518
Q68SB1_Stau2	untitled.rna	511-562	-	4.6	-0.49	1	PF00035	4	-	0	0.479496
D3ZSV7_Thumpd3	untitled.rna	251-302	-	4.59	-0.49	1	PF01170,PF02926	2	-	0	0.479485
F1M355_Nxf3	untitled.rna	126-177	-	4.59	-0.49	1	PF09162,PF03943,PF02136	3	-	0	0.479485
G3V6X7_LOC108348172	untitled.rna	511-562	-	4.59	-0.49	1	PF07259	1	-	0	0.479485
Q3ZB89_Rpl39l	untitled.rna	511-562	-	4.58	-0.49	1	PF00832	1	-	0	0.479474
Q6TUH8_LOC306079	untitled.rna	511-562	-	4.58	-0.49	1	PF01929	1	-	0	0.479474
D3ZZN4_D3ZZN4	untitled.rna	511-562	-	4.56	-0.49	1	PF01247	1	-	0	0.479453
B2RZ53_Rab36	untitled.rna	526-577	-	4.55	-0.49	1	PF08477,PF01926	2	-	0	0.479442
G3V9E2_Alkbh6	untitled.rna	511-562	-	4.55	-0.49	1	PF13532	1	-	0	0.479442
P19945_Rplp0	untitled.rna	501-552	-	4.55	-0.49	1	PF00466,PF00428	2	-	0	0.479442
Q8CGX0_Igf2bp1	untitled.rna	501-552	-	4.55	-0.49	1	PF00013,PF00076	6	-	0	0.479442
P04646_Rpl35a	untitled.rna	511-562	-	4.54	-0.49	1	PF01247	1	-	0	0.479431
A0A0G2JWR1_Trmt11	untitled.rna	126-177	-	4.52	-0.49	1	PF01170	1	-	0	0.479409
D3ZHU3_Mamstr	untitled.rna	511-562	-	4.52	-0.49	1	PF02037	1	-	0	0.479409
F1LW77_Rab33b	untitled.rna	511-562	-	4.51	-0.49	1	PF08477,PF01926	2	-	0	0.479398
A0A0G2K433_A0A0G2K433	untitled.rna	501-552	-	4.5	-0.49	1	PF02994	1	-	0	0.479387
D3ZWP2_Leng9	untitled.rna	501-552	-	4.48	-0.5	1	PF10469	1	-	0	0.479365
Q6JP77_Akap7	untitled.rna	511-562	-	4.48	-0.5	1	PF10469	1	-	0	0.479365
A0A0G2JYJ7_Rbms2	untitled.rna	511-562	-	4.47	-0.5	1	PF00076	2	-	0	0.479354
D4A771_D4A771	untitled.rna	511-562	-	4.47	-0.5	1	PF01247	1	-	0	0.479354
Q5XIP1_Pelo	untitled.rna	511-562	-	4.47	-0.5	1	PF03463,PF03464,PF03465	3	-	0	0.479354
F1M9A4_Mrpl1	untitled.rna	511-562	-	4.45	-0.5	1	PF00687	1	-	0	0.479332
G3V660_Nsun5	untitled.rna	511-562	-	4.45	-0.5	1	PF01189	1	-	0	0.479332
M0RB91_Qtrt2	untitled.rna	511-562	-	4.45	-0.5	1	PF01702	1	-	0	0.479332
Q5MYW7_Oas1h	untitled.rna	511-562	-	4.4	-0.5	1	PF10421	1	-	0	0.479277
D3ZYS1_Purg	untitled.rna	511-562	-	4.39	-0.5	1	PF04845	1	-	0	0.479266
D4ACA2_N6amt1	untitled.rna	511-562	-	4.39	-0.5	1	PF05175	1	-	0	0.479266
F1M8H2_Wars2	untitled.rna	501-552	-	4.39	-0.5	1	PF00579	1	-	0	0.479266
Q5XIE2_Mterf2	untitled.rna	501-552	-	4.38	-0.5	1	PF02536	1	-	0	0.479255
Q9QXU9_Pcsk1n	untitled.rna	511-562	-	4.38	-0.5	1	PF07259	1	-	0	0.479255
A0A0G2K7G8_St7l	untitled.rna	511-562	-	4.37	-0.5	1	PF01092	1	-	0	0.479244
F1M7P1_Dcaf13	untitled.rna	511-562	-	4.35	-0.5	1	PF04158,PF00400	2	-	0	0.479222
D3ZQ24_Rbm11	untitled.rna	511-562	-	4.34	-0.5	1	PF00076	1	-	0	0.479211
Q6PDV7_Rpl10	untitled.rna	511-562	-	4.34	-0.5	1	PF00252	1	-	0	0.479211
A0A140TAI3_Hnrnpc	untitled.rna	526-577	-	4.33	-0.5	1	PF00076	1	-	0	0.4792
Q5I0I1_Riok2	untitled.rna	501-552	-	4.33	-0.5	1	PF01163	1	-	0	0.4792
M0RD75_Rps6	untitled.rna	126-177	-	4.32	-0.5	1	PF01092	1	-	0	0.479189
Q9JJ54_Hnrnpd	untitled.rna	511-562	-	4.32	-0.5	1	PF00076,PF08143	3	-	0	0.479189
Q3KRC3_Srpra	untitled.rna	386-437	-	4.31	-0.5	1	PF00448,PF02881	2	-	0	0.479178
F1M3Z2_RGD1561667	untitled.rna	501-552	-	4.3	-0.5	1	PF01163	1	-	0	0.479167
Q5U2T3_Spats2l	untitled.rna	501-552	-	4.29	-0.5	1	PF07139	1	-	0	0.479156
D4A3E1_Hnrnpll	untitled.rna	251-302	-	4.28	-0.5	1	PF13893,PF00076	3	-	0	0.479145
D3ZCS3_Pcbp4	untitled.rna	501-552	-	4.27	-0.5	1	PF00013	3	-	0	0.479134
Q4V7D7_Rbm22	untitled.rna	126-177	-	4.27	-0.5	1	PF00076	1	-	0	0.479134
Q68FT7_Farsb	untitled.rna	501-552	-	4.26	-0.5	1	PF03483,PF03484	2	-	0	0.479123
D3ZQG0_Mrm3	untitled.rna	511-562	-	4.25	-0.5	1	PF00588	1	-	0	0.479112
Q6AYL5_Sf3b4	untitled.rna	126-177	-	4.25	-0.5	1	PF00076	2	-	0	0.479112
Q91Y81_Septin2	untitled.rna	511-562	-	4.24	-0.5	1	PF01926	1	-	0	0.479101
F7EPH4_Ppa1	untitled.rna	511-562	-	4.23	-0.5	1	-	0	-	0	0.47909
D3ZPN5_Mtpap	untitled.rna	511-562	-	4.2	-0.5	1	PF03828	1	-	0	0.479057
D3ZSZ1_Endou	untitled.rna	126-177	-	4.19	-0.5	1	PF09412	1	-	0	0.479046
E9PU11_Ythdf2	untitled.rna	511-562	-	4.19	-0.5	1	PF04146	1	-	0	0.479046
P35565_Canx	untitled.rna	386-437	-	4.18	-0.5	1	PF00262	1	-	0	0.479035
D4A1P2_Rpl10l	untitled.rna	511-562	-	4.17	-0.5	1	PF00252	1	-	0	0.479024
F7ETL6_F7ETL6	untitled.rna	511-562	-	4.17	-0.5	1	PF00096,PF01423	2	-	0	0.479024
Q3SWU4_Zbtb44	untitled.rna	511-562	-	4.17	-0.5	1	PF00096	1	-	0	0.479024
A0A0G2K5U3_Endov	untitled.rna	501-552	-	4.16	-0.5	1	PF04493	1	-	0	0.479013
B2RYL8_Ddx41	untitled.rna	501-552	-	4.15	-0.5	1	PF00270,PF00271	2	-	0	0.479002
B5DF91_Elavl1	untitled.rna	511-562	-	4.14	-0.5	1	PF00076	3	-	0	0.478991
D4A0I4_Zc3h12d	untitled.rna	511-562	-	4.12	-0.5	1	PF11977	1	-	0	0.478969
Q5M7W7_Pars2	untitled.rna	501-552	-	4.12	-0.5	1	PF00587,PF03129	2	-	0	0.478969
Q9JMJ4_Prpf19	untitled.rna	251-302	-	4.12	-0.5	1	PF00400,PF08606	3	-	0	0.478969
G3V9R8_Hnrnpc	untitled.rna	526-577	-	4.1	-0.51	1	PF00076	1	-	0	0.478947
D3ZX56_Ddx55	untitled.rna	511-562	-	4.09	-0.51	1	PF00270,PF00271,PF13959,PF04851	4	-	0	0.478936
B2RZC6_Ilf2	untitled.rna	511-562	-	4.08	-0.51	1	PF07528	1	-	0	0.478925
D4AEC6_Zfp319	untitled.rna	511-562	-	4.08	-0.51	1	PF00096	8	-	0	0.478925
D3ZT07_Sept5	untitled.rna	511-562	-	4.07	-0.51	1	PF01926	1	-	0	0.478914
Q5EB96_Septin1	untitled.rna	511-562	-	4.07	-0.51	1	PF01926	1	-	0	0.478914
Q6AYK1_Rnps1	untitled.rna	511-562	-	4.07	-0.51	1	PF00076	1	-	0	0.478914
Q91V33_Khdrbs1	untitled.rna	526-577	-	4.07	-0.51	1	PF00013	1	-	0	0.478914
Q5PPG7_Eif2d	untitled.rna	501-552	-	4.05	-0.51	1	PF01253	1	-	0	0.478892
Q6AZ70_Zfp597	untitled.rna	511-562	-	4.05	-0.51	1	PF00096	4	-	0	0.478892
D4A4A9_Mrpl19	untitled.rna	511-562	-	4.04	-0.51	1	PF01245	1	-	0	0.478881
Q5MYX1_Oas1i	untitled.rna	501-552	-	4.04	-0.51	1	PF10421	1	-	0	0.478881
G3V829_Fubp3	untitled.rna	126-177	-	4.03	-0.51	1	PF00013,PF07650,PF09005	6	-	0	0.47887
P62755_Rps6	untitled.rna	461-512	-	4.01	-0.51	1	PF01092	1	-	0	0.478848
Q5XFV6_Mrpl34	untitled.rna	511-562	-	4.01	-0.51	1	PF00468	1	-	0	0.478848
Q6TXJ0_LOC297756	untitled.rna	511-562	-	3.96	-0.51	1	PF01201	1	-	0	0.478793
D3ZQ06_Dnd1	untitled.rna	386-437	-	3.94	-0.51	1	PF14709,PF00076	2	-	0	0.478771
D3ZEA2_Fdxacb1	untitled.rna	511-562	-	3.93	-0.51	1	PF03147	1	-	0	0.47876
A0A0G2K5A0_Exosc8	untitled.rna	526-577	-	3.91	-0.51	1	PF01138,PF03725	2	-	0	0.478738
D4A9G1_Rpl3l	untitled.rna	126-177	-	3.91	-0.51	1	PF00297	1	-	0	0.478738
D3ZBS8_LOC690235	untitled.rna	501-552	-	3.9	-0.51	1	PF01163	1	-	0	0.478727
F1LU08_Zmat4	untitled.rna	511-562	-	3.9	-0.51	1	PF12874,PF12171	4	-	0	0.478727
Q4KLK7_Nop56	untitled.rna	511-562	-	3.89	-0.51	1	PF01798,PF08156	2	-	0	0.478716
D3ZK92_RGD1561870	untitled.rna	511-562	-	3.87	-0.51	1	PF01777	1	-	0	0.478694
A0A0G2KAT3_Rpa1	untitled.rna	511-562	-	3.85	-0.51	1	PF01336	1	-	0	0.478672
Q505J8_Farsa	untitled.rna	501-552	-	3.85	-0.51	1	PF01409	1	-	0	0.478672
B2RYT0_Mrps21	untitled.rna	511-562	-	3.84	-0.51	1	PF01165	1	-	0	0.478661
F8WFH8_Wars	untitled.rna	251-302	-	3.83	-0.51	1	PF00579	1	-	0	0.47865
Q0D2L2_Mrps22	untitled.rna	501-552	-	3.82	-0.51	1	PF10245	1	-	0	0.478639
Q5MYX0_Oas1e	untitled.rna	501-552	-	3.82	-0.51	1	PF10421	1	-	0	0.478639
D3ZP59_D3ZP59	untitled.rna	511-562	-	3.81	-0.51	1	PF03066	1	-	0	0.478628
Q3SWU0_Tarbp2	untitled.rna	501-552	-	3.81	-0.51	1	PF00035	2	-	0	0.478628
Q5M954_Tsen2	untitled.rna	501-552	-	3.81	-0.51	1	PF01974,PF02778	2	-	0	0.478628
D4A6N0_LOC103689988	untitled.rna	511-562	-	3.8	-0.51	1	PF10421	1	-	0	0.478617
D3ZZK8_Frg1	untitled.rna	526-577	-	3.77	-0.51	1	PF06229	1	-	0	0.478584
Q4FZS9_Polr3d	untitled.rna	501-552	-	3.76	-0.51	1	PF05132	1	-	0	0.478573
A0A0G2KB91_Zfp385a	untitled.rna	511-562	-	3.75	-0.51	1	PF12874,PF12171	4	-	0	0.478562
Q8CFD1_Rbm45	untitled.rna	511-562	-	3.74	-0.51	1	PF00076	3	-	0	0.478551
A0A0G2KA59_Cnot6	untitled.rna	511-562	-	3.73	-0.52	1	PF03372	1	-	0	0.47854
Q7TQ84_Fyttd1	untitled.rna	251-302	-	3.73	-0.52	1	PF07078	1	-	0	0.47854
D3ZB30_Ptbp1	untitled.rna	251-302	-	3.72	-0.52	1	PF13893,PF00076	6	-	0	0.478529
A0A0G2JVC1_Mdm2	untitled.rna	511-562	-	3.71	-0.52	1	PF00641	1	-	0	0.478518
D3ZHY2_Zfp385b	untitled.rna	501-552	-	3.71	-0.52	1	PF12874,PF12171	4	-	0	0.478518
F1M6I9_Celf4	untitled.rna	511-562	-	3.71	-0.52	1	PF00076	1	-	0	0.478518
P61980_Hnrnpk	untitled.rna	126-177	-	3.7	-0.52	1	PF00013,PF08067	4	-	0	0.478507
Q6AY02_Rbm17	untitled.rna	511-562	-	3.7	-0.52	1	PF01585,PF00076	2	-	0	0.478507
D3ZGI8_Mrm2	untitled.rna	511-562	-	3.68	-0.52	1	PF01728	1	-	0	0.478485
D4A0T1_Dus4l	untitled.rna	386-437	-	3.68	-0.52	1	PF01207	1	-	0	0.478485
F1M829_Zfp810	untitled.rna	511-562	-	3.68	-0.52	1	PF00096	4	-	0	0.478485
D4A9V7_LOC100911305	untitled.rna	511-562	-	3.66	-0.52	1	PF09334,PF00133,PF01406	4	-	0	0.478463
D4ABK7_Hnrnph3	untitled.rna	511-562	-	3.65	-0.52	1	PF00076	2	-	0	0.478452
Q8R3Z7_Ehd4	untitled.rna	511-562	-	3.65	-0.52	1	PF01926	1	-	0	0.478452
Q499V6_Zcrb1	untitled.rna	511-562	-	3.64	-0.52	1	PF00076,PF13893,PF00098	3	-	0	0.478441
D4AAZ6_Rpl37a	untitled.rna	511-562	-	3.63	-0.52	1	PF01780	1	-	0	0.47843
A0A0G2JWR5_LOC103694865	untitled.rna	501-552	-	3.61	-0.52	1	PF00076,PF00641	2	-	0	0.478408
D3ZFE9_LOC100359687	untitled.rna	511-562	-	3.61	-0.52	1	PF00687	1	-	0	0.478408
Q6QI46_LOC500594	untitled.rna	526-577	-	3.59	-0.52	1	PF01667	1	-	0	0.478386
D3ZTW9_Exog	untitled.rna	501-552	-	3.57	-0.52	1	PF01223	1	-	0	0.478364
M0R3S1_Mrps21l	untitled.rna	511-562	-	3.56	-0.52	1	PF01165	1	-	0	0.478353
A0A0G2JZ68_Tfb1m	untitled.rna	511-562	-	3.54	-0.52	1	PF00398	1	-	0	0.478331
B1WC15_Zcchc7	untitled.rna	501-552	-	3.54	-0.52	1	PF00098	2	-	0	0.478331
B5DEN5_Eef1b2	untitled.rna	511-562	-	3.51	-0.52	1	PF00736	1	-	0	0.478298
D3ZQ09_Zcchc24	untitled.rna	511-562	-	3.51	-0.52	1	PF13696	1	-	0	0.478298
D4A9Z6_Mrps35	untitled.rna	511-562	-	3.51	-0.52	1	PF10213	1	-	0	0.478298
A0A0G2KBA1_A0A0G2KBA1	untitled.rna	511-562	-	3.5	-0.52	1	PF01159,PF03868	2	-	0	0.478287
P61515_Rpl37a-ps1	untitled.rna	511-562	-	3.49	-0.52	1	PF01780	1	-	0	0.478276
[truncated: 176 more rows]
