# Supplementary material for: Circular RNA METTL9 contributes to neuroinflammation following traumatic brain injury by complexing with astrocytic SND1
Source: J Neuroinflammation. 2023 Feb 17;20:39. doi: 10.1186/s12974-023-02716-x (PMC9936775; doi:10.1186/s12974-023-02716-x)
Supplement: Supplementary file 10 — Additional file 10: Table S10. Proteins that may bind circMETTL9 obtained by pulldown assays and mass spectrometry. [file 12974_2023_2716_MOESM10_ESM.xlsx]

## Sheet: Differential proteins
	Proteins that may bind circMETTL9 obtained by pulldown assays and mass spectrometry
Protein Group	Protein ID	Accession	-10lgP	Coverage (%)	Coverage (%) Sample 1	Area Sample 1	#Peptides	#Unique	#Spec Sample 1	PTM	Avg. Mass	Description
4	32761	B4F7C2	295.87	57	57	99	26	1	284	Carbamidomethylation; Deamidation (NQ); Oxidation (M); Amidation; Methylation(KR); 5 more	49586	Tubulin beta chain OS=Rattus norvegicus OX=10116 GN=Tubb4a PE=1 SV=1
9	32774	Q4QRB4	285.26	43	43	433	23	3	230	Carbamidomethylation; Deamidation (NQ); Oxidation (M); Amidation; Methylation(KR); 6 more	50419	Tubulin beta-3 chain OS=Rattus norvegicus OX=10116 GN=Tubb3 PE=1 SV=1
16	32772	A0A0H2UHM7	280.86	45	45	851	19	1	127	Carbamidomethylation; Deamidation (NQ); Oxidation (M); 4-hydroxynonenal (HNE); Methylation(KR); 6 more	49806	Tubulin alpha chain OS=Rattus norvegicus OX=10116 GN=LOC100909441 PE=3 SV=1
16	32773	Q6AYZ1	280.86	45	45	851	19	1	127	Carbamidomethylation; Deamidation (NQ); Oxidation (M); 4-hydroxynonenal (HNE); Methylation(KR); 6 more	49937	Tubulin alpha-1C chain OS=Rattus norvegicus OX=10116 GN=Tuba1c PE=1 SV=1
18	32787	Q4QQV0	254.5	39	39	421	19	3	124	Deamidation (NQ); Oxidation (M); Amidation; Oxidation (HW); Carbamidomethylation (DHKE X@N-term); 3 more	50059	Tubulin beta chain OS=Rattus norvegicus OX=10116 GN=Tubb6 PE=1 SV=1
70	32757	P04937	245.03	12	12	6260	22	22	31	Carbamidomethylation; Oxidation (M); Methylation(others); Phosphorylation (STY)	272509	Fibronectin OS=Rattus norvegicus OX=10116 GN=Fn1 PE=1 SV=2
118	32869	M0R497	213.74	47	47	3730	10	10	16	Carbamidomethylation; Methylation(others); Propionamide	29461	Cellular tumor antigen p53 OS=Rattus norvegicus OX=10116 PE=3 SV=1
79	32796	Q9JIL3	211	28	28	20000	21	21	34	Carbamidomethylation; Deamidation (NQ); Oxidation (M); Dehydration; Formylation; 3 more	95935	Interleukin enhancer-binding factor 3 OS=Rattus norvegicus OX=10116 GN=Ilf3 PE=1 SV=2
126	32861	D4ABT8	199.25	17	17	6770	16	15	22	Carbamidomethylation; Biotinylation; Dimethylation(KR); 4-hydroxynonenal (HNE)	84860	Heterogeneous nuclear ribonucleoprotein U-like 2 OS=Rattus norvegicus OX=10116 GN=Hnrnpul2 PE=1 SV=1
132	32845	Q6AY09	197.15	29	29	425	11	3	18	Carbamidomethylation; Deamidation (NQ); Methylation(others); Phosphorylation (STY)	49294	Heterogeneous nuclear ribonucleoprotein H2 OS=Rattus norvegicus OX=10116 GN=Hnrnph2 PE=1 SV=1
84	32822	Q9JLT0	196.39	7	7	520	16	4	28	Carbamidomethylation; Acetaldehyde +26	228963	Myosin-10 OS=Rattus norvegicus OX=10116 GN=Myh10 PE=1 SV=1
137	32838	F1LM55	193.85	12	12	2080	9	9	12		102793	Cell cycle and apoptosis regulator 2 OS=Rattus norvegicus OX=10116 GN=Ccar2 PE=1 SV=1
112	32816	E9PTB2	191.05	13	13	1090	11	11	15	Carbamidomethylation	121039	Transcription elongation factor SPT5 OS=Rattus norvegicus OX=10116 GN=Supt5h PE=1 SV=2
54	32866	D3ZRN3	187.01	22	22	383	13	1	51	Carbamidomethylation; Deamidation (NQ); Oxidation (M); Carbamidomethylation (DHKE X@N-term)	41963	Actin beta-like 2 OS=Rattus norvegicus OX=10116 GN=Actbl2 PE=1 SV=1
108	32809	D3ZMS1	173.26	22	22	1830	16	16	19	Octanoyl	98147	Splicing factor 3b subunit 2 OS=Rattus norvegicus OX=10116 GN=Sf3b2 PE=1 SV=3
170	32877	D3ZQM0	169.91	13	13	2050	8	7	11		88588	Splicing factor 3a subunit 1 OS=Rattus norvegicus OX=10116 GN=Sf3a1 PE=1 SV=1
127	32892	P55063	164.89	17	17	1370	8	1	16	Carbamidomethylation; Oxidation (M); Formylation	70549	Heat shock 70 kDa protein 1-like OS=Rattus norvegicus OX=10116 GN=Hspa1l PE=2 SV=2
167	32889	P11497	158.53	5	5	1130	9	9	11	Acetylation (Protein N-term); Deamidation (NQ); Oxidation (M); Methylation(others)	265191	Acetyl-CoA carboxylase 1 OS=Rattus norvegicus OX=10116 GN=Acaca PE=1 SV=1
143	32864	Q6URK4	158.14	33	33	267	12	2	17	Carbamidomethylation	39652	Heterogeneous nuclear ribonucleoprotein A3 OS=Rattus norvegicus OX=10116 GN=Hnrnpa3 PE=1 SV=1
169	32887	P97852	156.73	14	14	2300	8	8	13	Carboxylation (DKW)	79428	Peroxisomal multifunctional enzyme type 2 OS=Rattus norvegicus OX=10116 GN=Hsd17b4 PE=1 SV=3
168	32846	Q62780	155.96	11	11	2320	9	9	11	Carbamidomethylation; Oxidation (M)	117385	Probable ATP-dependent RNA helicase DDX46 OS=Rattus norvegicus OX=10116 GN=Ddx46 PE=1 SV=1
221	33004	D4A962	149.34	6	6	320	5	5	6	Carbamidomethylation; Oxidation (M)	96002	Heterogeneous nuclear ribonucleoprotein U-like 1 OS=Rattus norvegicus OX=10116 GN=Hnrnpul1 PE=1 SV=1
178	33000	P85834	145.49	17	17	10600	6	6	9	Proline oxidation to pyrrolidinone; Glycidamide adduct	49522	Elongation factor Tu mitochondrial OS=Rattus norvegicus OX=10116 GN=Tufm PE=1 SV=1
77	33333	F1LUM5	140.3	9	9	929	4	1	26	Carbamidomethylation; Oxidation (M); Methylation(KR); Ubiquitin; Carbamidomethylation (DHKE X@N-term); Dethiomethyl	42833	Tubulin alpha chain OS=Rattus norvegicus OX=10116 GN=Tubal3 PE=1 SV=2
182	32888	A0A0G2K8K0	134.78	12	12	1550	8	6	9		75086	Splicing factor proline and glutamine-rich OS=Rattus norvegicus OX=10116 GN=Sfpq PE=1 SV=1
159	32860	D4A3E1	132.06	17	17	466	8	8	10	Carbamidomethylation; Pyro-glu from Q	64363	Heterogeneous nuclear ribonucleoprotein L-like OS=Rattus norvegicus OX=10116 GN=Hnrnpll PE=1 SV=1
113	33072	Q00729	130.24	35	35	24.6	5	1	18	Pyro-glu from Q; Carbamidomethylation (DHKE X@N-term)	14225	Histone H2B type 1-A OS=Rattus norvegicus OX=10116 GN=H2bc1 PE=1 SV=2
190	32914	Q9WU82	128.51	7	7	0	6	1	10	Carbamidomethylation	85455	Catenin beta-1 OS=Rattus norvegicus OX=10116 GN=Ctnnb1 PE=1 SV=1
311	33306	A0A0G2K2B5	124.06	6	6	267	3	3	4	Methylation(others)	89525	Aspartate-beta-hydroxylase OS=Rattus norvegicus OX=10116 GN=Asph PE=1 SV=1
211	32935	F1LR10	123.64	7	7	669	5	5	6	Carbamidomethylation	83797	LIM domain and actin-binding protein 1 OS=Rattus norvegicus OX=10116 GN=Lima1 PE=1 SV=2
337	33237	D3ZXI2	121.79	20	20	104	4	1	4	Oxidation (M); Acetylation (K)	27296	Nucleophosmin OS=Rattus norvegicus OX=10116 PE=3 SV=2
238	32941	A0A0G2JXT8	121.2	3	3	425	7	4	8		277841	Filamin B OS=Rattus norvegicus OX=10116 GN=Flnb PE=1 SV=1
247	33134	Q62736	120.83	7	7	594	4	4	5	Pyro-glu from Q	60584	Non-muscle caldesmon OS=Rattus norvegicus OX=10116 GN=Cald1 PE=1 SV=1
277	32992	Q5M9F8	117.2	6	6	1000	5	5	5	Carbamidomethylation	89126	N-terminal kinase-like protein OS=Rattus norvegicus OX=10116 GN=Scyl1 PE=2 SV=1
166	32918	P30427	116.32	2	2	5300	10	8	15		533545	Plectin OS=Rattus norvegicus OX=10116 GN=Plec PE=1 SV=2
222	33205	A0A0G2K9Y9	112.13	7	7	418	3	3	6		57056	Zinc finger protein 326 OS=Rattus norvegicus OX=10116 GN=Zfp326 PE=1 SV=1
257	33128	D4A720	111.7	20	20	410	4	3	5		27378	RCG61762 isoform CRA_d OS=Rattus norvegicus OX=10116 GN=Srsf7 PE=1 SV=1
186	32970	P68255	111.24	24	24	44.7	5	2	8	Oxidation (M)	27778	14-3-3 protein theta OS=Rattus norvegicus OX=10116 GN=Ywhaq PE=1 SV=1
255	33090	B5DF91	110.87	13	13	1370	4	4	5		36169	ELAV-like protein 1 OS=Rattus norvegicus OX=10116 GN=Elavl1 PE=1 SV=1
281	33067	P84586	110.34	13	13	845	4	4	4		42204	RNA-binding motif protein X chromosome retrogene-like OS=Rattus norvegicus OX=10116 GN=Rbmxrtl PE=1 SV=1
281	33066	D4AE41	110.34	13	13	845	4	4	4		42250	RNA binding motif protein X-linked-like-1 OS=Rattus norvegicus OX=10116 GN=Rbmxl1 PE=3 SV=1
281	33068	Q4V898	110.34	14	14	883	5	5	5		42258	RNA-binding motif protein X chromosome OS=Rattus norvegicus OX=10116 GN=Rbmx PE=1 SV=1
308	33162	P09606	110.26	12	12	241	3	3	4	Carbamidomethylation; Amidation	42268	Glutamine synthetase OS=Rattus norvegicus OX=10116 GN=Glul PE=1 SV=3
243	32936	D3ZEI0	109.74	43	43	797	8	8	8	Carbamidomethylation; Oxidation (M)	16552	60S ribosomal protein L28 OS=Rattus norvegicus OX=10116 PE=3 SV=2
243	32973	D3ZJD3	109.74	41	41	586	7	7	7	Carbamidomethylation; Oxidation (M)	15565	60S ribosomal protein L28 OS=Rattus norvegicus OX=10116 PE=3 SV=1
405	33228	P10860	109.55	6	6	382	3	3	3		61416	Glutamate dehydrogenase 1 mitochondrial OS=Rattus norvegicus OX=10116 GN=Glud1 PE=1 SV=2
219	32991	Q05982	107.5	35	35	280000	5	1	7	Carbamidomethylation	17193	Nucleoside diphosphate kinase A OS=Rattus norvegicus OX=10116 GN=Nme1 PE=1 SV=1
271	33216	D4ACJ1	105.53	26	26	62	3	3	5	Acetylation (Protein N-term); Oxidation (M)	15395	40S ribosomal protein S24 OS=Rattus norvegicus OX=10116 GN=LOC100363469 PE=3 SV=1
271	33215	P62850	105.53	26	26	62	3	3	5	Acetylation (Protein N-term); Oxidation (M)	15423	40S ribosomal protein S24 OS=Rattus norvegicus OX=10116 GN=Rps24 PE=2 SV=1
322	33288	Q5XHZ0	102.96	4	4	0	2	1	3		80461	Heat shock protein 75 kDa mitochondrial OS=Rattus norvegicus OX=10116 GN=Trap1 PE=1 SV=1
408	33345	Q5XI81	102.78	5	5	247	2	2	3		63948	Fragile X mental retardation syndrome-related protein 1 OS=Rattus norvegicus OX=10116 GN=Fxr1 PE=1 SV=1
325	33284	M0R9L0	102.48	2	2	3260	3	3	3	phosphate-ribosylation	220194	Nascent polypeptide-associated complex subunit alpha OS=Rattus norvegicus OX=10116 GN=Naca PE=1 SV=1
189	33443	P49911	101.97	15	15	94.7	4	2	12	Carbamidomethylation; Carboxylation (E)	28565	Acidic leucine-rich nuclear phosphoprotein 32 family member A OS=Rattus norvegicus OX=10116 GN=Anp32a PE=2 SV=1
191	33020	Q5EBB0	101.68	16	16	0	4	1	7	Oxidation (M)	27916	Similar to 14-3-3 protein sigma OS=Rattus norvegicus OX=10116 GN=LOC298795 PE=2 SV=1
191	33036	G3V9A3	101.68	16	16	0	4	1	7	Oxidation (M)	27747	RCG31390 OS=Rattus norvegicus OX=10116 GN=Sfn PE=3 SV=1
374	33192	D3ZAN3	101.14	6	6	98.9	3	3	3	Oxidation (M)	90573	Alpha glucosidase 2 alpha neutral subunit (Predicted) OS=Rattus norvegicus OX=10116 GN=Ganab PE=1 SV=1
293	33065	P07633	99.33	9	9	275	4	4	4		58626	Propionyl-CoA carboxylase beta chain mitochondrial OS=Rattus norvegicus OX=10116 GN=Pccb PE=2 SV=1
214	33055	Q5FVM4	94.03	12	12	85.5	6	4	8	Carbamidomethylation; Oxidation (M)	54925	Non-POU domain-containing octamer-binding protein OS=Rattus norvegicus OX=10116 GN=Nono PE=1 SV=3
407	33289	P06685	93.36	3	3	308	2	2	2		113054	Sodium/potassium-transporting ATPase subunit alpha-1 OS=Rattus norvegicus OX=10116 GN=Atp1a1 PE=1 SV=1
282	33191	Q5U2X6	93.2	13	13	491	5	5	6	Carbamidomethylation; Methylation(KR)	55733	PAT complex subunit CCDC47 OS=Rattus norvegicus OX=10116 GN=Ccdc47 PE=2 SV=1
241	33102	Q66X93	92.78	6	6	560	6	5	8	Carbamidomethylation; Oxidation (M); Carbamidomethylation (DHKE X@N-term)	101952	Staphylococcal nuclease domain-containing protein 1 OS=Rattus norvegicus OX=10116 GN=Snd1 PE=1 SV=1
323	33101	Q4KLI7	92.08	10	10	318	4	4	4	Carbamidomethylation	58842	Splicing factor 3a subunit 3 OS=Rattus norvegicus OX=10116 GN=Sf3a3 PE=1 SV=1
188	33127	Q9EST6	91.73	12	12	345	5	3	12	Carbamidomethylation	31061	Acidic leucine-rich nuclear phosphoprotein 32 family member B OS=Rattus norvegicus OX=10116 GN=Anp32b PE=1 SV=1
399	33283	D3ZD97	90.41	5	5	275	3	3	3		90977	RNA helicase OS=Rattus norvegicus OX=10116 GN=Dhx15 PE=1 SV=1
292	33054	Q5U3Z7	89.18	9	9	545	4	3	4		55765	Serine hydroxymethyltransferase OS=Rattus norvegicus OX=10116 GN=Shmt2 PE=1 SV=1
298	33214	Q68FP1	88.21	5	5	657	3	3	4	Pyro-glu from Q	86068	Gelsolin OS=Rattus norvegicus OX=10116 GN=Gsn PE=1 SV=1
343	33199	Q3KR55	87.73	17	17	216	3	3	3	Carbamidomethylation	27815	RCG60540 isoform CRA_a OS=Rattus norvegicus OX=10116 GN=U2af1 PE=1 SV=1
369	33159	P85973	86.68	10	10	0	3	3	3		32302	Purine nucleoside phosphorylase OS=Rattus norvegicus OX=10116 GN=Pnp PE=1 SV=1
435	33391	P63029	86.47	16	16	309	2	2	3	Carbamidomethylation	19462	Translationally-controlled tumor protein OS=Rattus norvegicus OX=10116 GN=Tpt1 PE=1 SV=1
447	33716	Q5XIE0	85	5	5	0	2	2	3		29418	Acidic leucine-rich nuclear phosphoprotein 32 family member E OS=Rattus norvegicus OX=10116 GN=Anp32e PE=2 SV=1
205	33217	D3ZME3	82.57	10	10	262	3	1	7	Carbamidomethylation; Deamidation (NQ)	33428	Gp_dh_N domain-containing protein OS=Rattus norvegicus OX=10116 PE=1 SV=1
379	33415	Q56B11	81.46	2	2	193	2	2	3		119139	Proline- glutamic acid- and leucine-rich protein 1 OS=Rattus norvegicus OX=10116 GN=Pelp1 PE=1 SV=2
360	33305	Q5BJP4	80.7	5	5	97.5	2	2	3		58684	RNA binding motif protein 39 OS=Rattus norvegicus OX=10116 GN=Rbm39 PE=1 SV=1
333	33290	G3V9N0	80.44	4	4	64.7	2	1	3	Oxidation (M)	70834	Polyadenylate-binding protein OS=Rattus norvegicus OX=10116 GN=Pabpc4 PE=1 SV=2
506	33496	F1M3H8	79.92	8	8	162	2	1	4		30076	Hypothetical protein LOC681410 OS=Rattus norvegicus OX=10116 GN=LOC681410 PE=1 SV=3
380	33782	P17078	79.59	23	23	204	3	3	3	Pyro-glu from Q	14553	60S ribosomal protein L35 OS=Rattus norvegicus OX=10116 GN=Rpl35 PE=1 SV=3
350	33320	P70580	78.41	12	12	99.1	2	2	3	Carbamidomethylation	21598	Membrane-associated progesterone receptor component 1 OS=Rattus norvegicus OX=10116 GN=Pgrmc1 PE=1 SV=3
550	33571	Q9JLJ3	78.29	3	3	187	1	1	1		53653	4-trimethylaminobutyraldehyde dehydrogenase OS=Rattus norvegicus OX=10116 GN=Aldh9a1 PE=1 SV=1
359	33274	D4A9L2	78.27	12	12	1110	3	3	4		27745	Serine/arginine-rich splicing factor 1 OS=Rattus norvegicus OX=10116 GN=Srsf1 PE=1 SV=1
597	33667	A0A0G2QC19	77.2	3	3	171	1	1	1		61872	DnaJ heat shock protein family (Hsp40) member C21 OS=Rattus norvegicus OX=10116 GN=Dnajc21 PE=1 SV=1
301	33273	A0A0G2KA90	76.17	4	4	615	3	3	5		94066	Desmocollin 1 OS=Rattus norvegicus OX=10116 GN=Dsc1 PE=4 SV=1
416	33262	P56574	76.11	9	9	0	4	3	4	Carbamidomethylation	50967	Isocitrate dehydrogenase [NADP] mitochondrial OS=Rattus norvegicus OX=10116 GN=Idh2 PE=1 SV=2
381	33418	P42930	75.45	9	9	2060	3	2	3		22893	Heat shock protein beta-1 OS=Rattus norvegicus OX=10116 GN=Hspb1 PE=1 SV=1
261	33212	Q63610	75.22	16	16	140	3	2	5		29007	Tropomyosin alpha-3 chain OS=Rattus norvegicus OX=10116 GN=Tpm3 PE=1 SV=2
324	33133	D3ZHA0	74.22	1	1	186	4	2	4		290984	Filamin-C OS=Rattus norvegicus OX=10116 GN=Flnc PE=1 SV=1
432	33267	Q9ET50	73.55	8	8	341	3	3	3		54802	Staufen double-stranded RNA-binding protein 1 OS=Rattus norvegicus OX=10116 GN=Stau1 PE=1 SV=1
330	33235	D4ABX9	73.22	26	26	373	3	3	6	Carbamidomethylation; Acetylation (Protein N-term)	12017	ER membrane protein complex subunit 6 OS=Rattus norvegicus OX=10116 GN=Emc6 PE=1 SV=1
395	33282	Q63355	73.17	4	4	354	3	3	3	Acetylation (Protein N-term)	119811	Unconventional myosin-Ic OS=Rattus norvegicus OX=10116 GN=Myo1c PE=1 SV=2
426	33246	P21531	73.16	6	6	454	3	3	3		46136	60S ribosomal protein L3 OS=Rattus norvegicus OX=10116 GN=Rpl3 PE=1 SV=3
373	33178	D3ZAS8	73.13	4	4	57.9	3	3	3	Carbamidomethylation	109424	Spliceosome-associated factor 3 U4/U6 recycling protein OS=Rattus norvegicus OX=10116 GN=Sart3 PE=1 SV=1
599	33672	B2RYW7	72.53	13	13	148	1	1	1		12510	Signal recognition particle 14 kDa protein OS=Rattus norvegicus OX=10116 GN=Srp14 PE=1 SV=1
433	33298	O88600	72.47	3	3	0	2	2	2		94057	Heat shock 70 kDa protein 4 OS=Rattus norvegicus OX=10116 GN=Hspa4 PE=1 SV=1
344	33349	P23606	71.97	4	4	343	3	3	3	Methylation(others)	90770	Protein-glutamine gamma-glutamyltransferase K OS=Rattus norvegicus OX=10116 GN=Tgm1 PE=1 SV=1
455	33408	B2RZD1	71.94	26	26	685	2	2	2		9988	Protein transport protein Sec61 subunit beta OS=Rattus norvegicus OX=10116 GN=Sec61b PE=1 SV=1
538	33507	P62076	71.2	26	26	70.2	2	2	2	Oxidation (M)	10458	Mitochondrial import inner membrane translocase subunit Tim13 OS=Rattus norvegicus OX=10116 GN=Timm13 PE=3 SV=1
462	33448	D3ZV36	70.91	13	13	169	2	2	2	Carbamidomethylation	14565	40S ribosomal protein S12 OS=Rattus norvegicus OX=10116 GN=RGD1561102 PE=3 SV=1
462	33446	D3ZHB3	70.91	13	13	169	2	2	2	Carbamidomethylation	14514	40S ribosomal protein S12 OS=Rattus norvegicus OX=10116 GN=LOC100360573 PE=3 SV=3
348	33308	D3ZZR5	70.64	10	10	0	2	2	3		28317	Small nuclear ribonucleoprotein polypeptide A' OS=Rattus norvegicus OX=10116 GN=Snrpa1 PE=1 SV=1
290	33307	P09495	70.1	10	10	334	2	1	4		28510	Tropomyosin alpha-4 chain OS=Rattus norvegicus OX=10116 GN=Tpm4 PE=1 SV=3
290	33405	P58775	70.1	8	8	334	2	1	4		32837	Tropomyosin beta chain OS=Rattus norvegicus OX=10116 GN=Tpm2 PE=1 SV=1
572	33675	B2RZB7	69.85	11	11	165	1	1	1		13282	Small nuclear ribonucleoprotein Sm D1 OS=Rattus norvegicus OX=10116 GN=Snrpd1 PE=1 SV=1
456	33409	F2Z3T9	69.82	6	6	147	2	2	2	Carbamidomethylation	53121	U2 snRNP auxiliary factor large subunit OS=Rattus norvegicus OX=10116 GN=U2af2 PE=1 SV=2
600	33676	Q4G061	69.24	2	2	0	1	1	1		90911	Eukaryotic translation initiation factor 3 subunit B OS=Rattus norvegicus OX=10116 GN=Eif3b PE=1 SV=1
469	33691	Q07984	68.36	6	6	135	1	1	2		18980	Translocon-associated protein subunit delta OS=Rattus norvegicus OX=10116 GN=Ssr4 PE=2 SV=1
601	33677	P62997	68.3	6	6	0	1	1	1		33666	Transformer-2 protein homolog beta OS=Rattus norvegicus OX=10116 GN=Tra2b PE=1 SV=1
516	33343	M0R9L3	67.96	6	6	501	3	3	3		66024	Sorting nexin OS=Rattus norvegicus OX=10116 GN=Snx9 PE=1 SV=2
468	33678	P24368	67.77	6	6	844	1	1	2		23803	Peptidyl-prolyl cis-trans isomerase B OS=Rattus norvegicus OX=10116 GN=Ppib PE=1 SV=3
378	33412	P00481	67.67	7	7	413	2	2	3	Oxidation (M)	39886	Ornithine transcarbamylase mitochondrial OS=Rattus norvegicus OX=10116 GN=Otc PE=1 SV=1
347	33258	Q5U2Q7	67.51	7	7	58.7	3	3	4		49031	Eukaryotic peptide chain release factor subunit 1 OS=Rattus norvegicus OX=10116 GN=Etf1 PE=2 SV=3
328	33338	D4AE49	67.4	2	2	0	2	2	3		120703	Mtr4 exosome RNA helicase OS=Rattus norvegicus OX=10116 GN=Mtrex PE=1 SV=3
409	33498	M0R965	67.35	1	1	131	1	1	2		85982	RNA helicase OS=Rattus norvegicus OX=10116 GN=LOC685025 PE=3 SV=2
409	33499	Q3B8Q1	67.35	1	1	131	1	1	2		85966	Nucleolar RNA helicase 2 OS=Rattus norvegicus OX=10116 GN=Ddx21 PE=2 SV=1
602	33683	D3ZLG3	65.64	7	7	182	1	1	1		24112	Uncharacterized protein OS=Rattus norvegicus OX=10116 PE=4 SV=2
602	33684	D3ZCR3	65.64	7	7	182	1	1	1		24678	High mobility group protein 1 OS=Rattus norvegicus OX=10116 GN=LOC108349189 PE=3 SV=2
602	33686	A0A0G2K6P4	65.64	7	7	182	1	1	1		24790	High mobility group protein 1 OS=Rattus norvegicus OX=10116 GN=Hmg1l1 PE=3 SV=1
602	33685	D3ZIU9	65.64	7	7	182	1	1	1		24786	High mobility group protein 1 OS=Rattus norvegicus OX=10116 GN=LOC108350839 PE=3 SV=2
602	33687	P63159	65.64	7	7	182	1	1	1		24894	High mobility group protein B1 OS=Rattus norvegicus OX=10116 GN=Hmgb1 PE=1 SV=2
528	33590	Q8CGX0	65.25	2	2	46	1	1	1		63437	Insulin-like growth factor 2 mRNA-binding protein 1 OS=Rattus norvegicus OX=10116 GN=Igf2bp1 PE=1 SV=1
440	33582	P40307	65.23	7	7	98.3	1	1	2		22912	Proteasome subunit beta type-2 OS=Rattus norvegicus OX=10116 GN=Psmb2 PE=1 SV=1
375	33213	E9PT65	64.92	5	5	379	3	1	3		68486	Radixin OS=Rattus norvegicus OX=10116 GN=Rdx PE=1 SV=2
603	33688	P49432	64.86	4	4	0	1	1	1		38982	Pyruvate dehydrogenase E1 component subunit beta mitochondrial OS=Rattus norvegicus OX=10116 GN=Pdhb PE=1 SV=2
605	33692	P55266	63.58	1	1	182	1	1	1		129911	Double-stranded RNA-specific adenosine deaminase OS=Rattus norvegicus OX=10116 GN=Adar PE=1 SV=1
444	33794	P55053	62.68	7	7	1130	2	2	2		15059	Fatty acid-binding protein 5 OS=Rattus norvegicus OX=10116 GN=Fabp5 PE=1 SV=3
606	33699	P14408	62.23	4	4	0	1	1	1		54465	Fumarate hydratase mitochondrial OS=Rattus norvegicus OX=10116 GN=Fh PE=1 SV=2
548	33564	P18421	62.2	6	6	112	1	1	1		26479	Proteasome subunit beta type-1 OS=Rattus norvegicus OX=10116 GN=Psmb1 PE=1 SV=3
457	33422	Q6AYC4	62.17	11	11	165	2	2	2	Acetylation (Protein N-term); Oxidation (M)	38799	Macrophage-capping protein OS=Rattus norvegicus OX=10116 GN=Capg PE=1 SV=1
607	33700	P19944	62.11	14	14	0	1	1	1		11498	60S acidic ribosomal protein P1 OS=Rattus norvegicus OX=10116 GN=Rplp1 PE=3 SV=1
512	33589	M0R7E6	62	3	3	0	1	1	1		54985	Arsenite-resistance protein 2 OS=Rattus norvegicus OX=10116 PE=1 SV=2
428	33269	P46892	61.76	8	8	267	3	3	3	Carbamidomethylation	49548	Cyclin-dependent kinase 11B OS=Rattus norvegicus OX=10116 GN=Cdk11b PE=1 SV=1
446	33703	P0C5H9	61.35	8	8	135	1	1	2	Carbamidomethylation	20388	Mesencephalic astrocyte-derived neurotrophic factor OS=Rattus norvegicus OX=10116 GN=Manf PE=1 SV=1
515	33529	A0A0G2JTB1	60.67	12	12	371	3	3	3	Methylation(others)	25158	Glutathione S-transferase OS=Rattus norvegicus OX=10116 GN=Gsta3 PE=3 SV=1
515	33445	Q6AXY0	60.67	8	8	129	2	2	2		25808	Glutathione S-transferase A6 OS=Rattus norvegicus OX=10116 GN=Gsta6 PE=1 SV=1
402	33325	A0A0G2K8W9	60.41	1	1	63.7	2	2	2		273475	Spectrin beta chain OS=Rattus norvegicus OX=10116 GN=Sptbn1 PE=1 SV=1
608	33705	P06302	60.39	12	12	163	1	1	1	Acetylation (Protein N-term)	12382	Prothymosin alpha OS=Rattus norvegicus OX=10116 GN=Ptma PE=1 SV=2
403	33486	D4A5U3	60.21	2	2	44	1	1	2		77230	Protein-glutamine gamma-glutamyltransferase E OS=Rattus norvegicus OX=10116 GN=Tgm3 PE=3 SV=1
394	33340	Q9Z1A6	59.89	2	2	0	2	2	2	Acetylation (Protein N-term)	141583	Vigilin OS=Rattus norvegicus OX=10116 GN=Hdlbp PE=1 SV=1
442	33616	P85125	59.82	5	5	60.3	1	1	2		43909	Caveolae-associated protein 1 OS=Rattus norvegicus OX=10116 GN=Cavin1 PE=1 SV=1
549	33568	Q7TP21	59.45	2	2	43.4	1	1	1		75074	Replication protein A subunit OS=Rattus norvegicus OX=10116 GN=Rpa1 PE=1 SV=1
305	33800	P20760	58.91	2	2	37800	2	2	5		35186	Ig gamma-2A chain C region OS=Rattus norvegicus OX=10116 GN=Igg-2a PE=1 SV=1
318	33232	F1LR36	57.93	2	2	9520	4	4	6	Deamidation (NQ); Carbamidomethylation (DHKE X@N-term)	199015	Transcription elongation factor spt6 OS=Rattus norvegicus OX=10116 GN=Supt6h PE=1 SV=2
425	33240	P00388	57.17	4	4	160	3	3	3	Carbamidomethylation	76963	NADPH--cytochrome P450 reductase OS=Rattus norvegicus OX=10116 GN=Por PE=1 SV=3
464	33457	P38659	57.06	5	5	157	2	2	2		72720	Protein disulfide-isomerase A4 OS=Rattus norvegicus OX=10116 GN=Pdia4 PE=1 SV=2
561	33602	B5DEP7	56.9	17	17	0	1	1	1		8496	Small nuclear ribonucleoprotein G OS=Rattus norvegicus OX=10116 GN=Snrpg PE=1 SV=1
364	33451	E9PTI6	56.86	6	6	207	2	2	3		33055	RALY heterogeneous nuclear ribonucleoprotein OS=Rattus norvegicus OX=10116 GN=Raly PE=1 SV=2
439	33580	F1LT58	56.67	2	2	183	1	1	2	Carbamidomethylation	60440	Importin subunit alpha OS=Rattus norvegicus OX=10116 GN=Kpna6 PE=1 SV=3
439	33719	Q56R16	56.67	2	2	183	1	1	2	Carbamidomethylation	60299	Importin subunit alpha-6 OS=Rattus norvegicus OX=10116 GN=Kpna5 PE=2 SV=1
439	33720	P83953	56.67	2	2	183	1	1	2	Carbamidomethylation	60137	Importin subunit alpha-5 OS=Rattus norvegicus OX=10116 GN=Kpna1 PE=1 SV=1
555	33593	Q63108	56.41	2	2	102	1	1	1		61715	Carboxylesterase 1E OS=Rattus norvegicus OX=10116 GN=Ces1e PE=1 SV=1
494	33487	P15205	55.94	1	1	39600	3	3	3	Deamidation (NQ); Methylation(KR); Carbamidomethylation (DHKE X@N-term)	269640	Microtubule-associated protein 1B OS=Rattus norvegicus OX=10116 GN=Map1b PE=1 SV=3
611	33717	Q5U2V4	55.93	2	2	68	1	1	1		63028	Phospholipase B-like 1 OS=Rattus norvegicus OX=10116 GN=Plbd1 PE=2 SV=1
522	33515	P63036	55.92	3	3	113	1	1	1		44868	DnaJ homolog subfamily A member 1 OS=Rattus norvegicus OX=10116 GN=Dnaja1 PE=1 SV=1
465	33459	P62898	55.1	18	18	185	2	2	2		11605	Cytochrome c somatic OS=Rattus norvegicus OX=10116 GN=Cycs PE=1 SV=2
465	33458	D4A5L9	55.1	18	18	185	2	2	2		11635	Cytochrome c domain-containing protein OS=Rattus norvegicus OX=10116 PE=3 SV=1
504	33493	D3ZH53	54.52	9	9	164	1	1	1		18620	S10_plectin domain-containing protein OS=Rattus norvegicus OX=10116 PE=3 SV=1
504	33570	P63326	54.52	8	8	164	1	1	1		18916	40S ribosomal protein S10 OS=Rattus norvegicus OX=10116 GN=Rps10 PE=2 SV=1
504	33569	F1LT36	54.52	8	8	164	1	1	1		18893	Ribosomal protein S10-like 1 OS=Rattus norvegicus OX=10116 GN=Rps10l1 PE=3 SV=2
612	33726	F1M6I7	54.47	6	6	130	1	1	1		27893	Proteasome subunit alpha type OS=Rattus norvegicus OX=10116 GN=Psma8 PE=3 SV=2
614	33729	P04906	54.01	8	8	0	1	1	1		23439	Glutathione S-transferase P OS=Rattus norvegicus OX=10116 GN=Gstp1 PE=1 SV=2
615	33735	Q08013	52.88	8	8	0	1	1	1		21064	Translocon-associated protein subunit gamma OS=Rattus norvegicus OX=10116 GN=Ssr3 PE=1 SV=2
545	33557	Q5PPI1	52.87	5	5	306	1	1	1		25498	Serine/arginine-rich splicing factor 9 OS=Rattus norvegicus OX=10116 GN=Srsf9 PE=1 SV=1
617	33737	A0A0G2KAN5	52.85	9	9	0	1	1	1	Acetylation (Protein N-term)	14206	Enhancer of rudimentary homolog OS=Rattus norvegicus OX=10116 GN=Erh PE=1 SV=1
562	33606	A0A0G2K0Y2	52.58	2	2	117	1	1	1		63594	Insulin-like growth factor 2 mRNA-binding protein 3 OS=Rattus norvegicus OX=10116 GN=Igf2bp3 PE=1 SV=1
562	33611	D3ZWZ6	52.58	2	2	117	1	1	1		65405	Insulin-like growth factor 2 mRNA-binding protein 2 OS=Rattus norvegicus OX=10116 GN=Igf2bp2 PE=1 SV=3
511	33563	Q62733	51.97	3	3	135	1	1	2		50278	Lamina-associated polypeptide 2 isoform beta OS=Rattus norvegicus OX=10116 GN=Tmpo PE=1 SV=3
551	33576	P02680	51.59	2	2	271	1	1	1	Carbamidomethylation	50633	Fibrinogen gamma chain OS=Rattus norvegicus OX=10116 GN=Fgg PE=1 SV=3
334	33444	Q5U300	51.44	1	1	0	1	1	3		117788	Ubiquitin-like modifier-activating enzyme 1 OS=Rattus norvegicus OX=10116 GN=Uba1 PE=1 SV=1
620	33740	A0A0G2K865	51.17	6	6	0	1	1	1		26883	Tumor protein D52 OS=Rattus norvegicus OX=10116 GN=Tpd52 PE=1 SV=1
502	33452	P11507	51.07	3	3	0	3	2	3	Carbamidomethylation; Deamidation (NQ)	114768	Sarcoplasmic/endoplasmic reticulum calcium ATPase 2 OS=Rattus norvegicus OX=10116 GN=Atp2a2 PE=1 SV=1
502	33587	P18596	51.07	2	2	0	2	1	2	Carbamidomethylation	109359	Sarcoplasmic/endoplasmic reticulum calcium ATPase 3 OS=Rattus norvegicus OX=10116 GN=Atp2a3 PE=1 SV=3
622	33742	Q68FS4	50.79	2	2	0	1	1	1		56150	Cytosol aminopeptidase OS=Rattus norvegicus OX=10116 GN=Lap3 PE=1 SV=1
623	33766	D3ZGK0	49.85	2	2	0	1	1	1		62595	RCG39624 OS=Rattus norvegicus OX=10116 GN=Znf768 PE=1 SV=2
495	33485	D3ZIX4	49.72	16	16	412	2	2	2	Acetylation (Protein N-term)	20489	H1.10 linker histone OS=Rattus norvegicus OX=10116 GN=H1fx PE=1 SV=1
539	33513	Q66HL2	49.33	4	4	362	2	2	2		56942	Src substrate cortactin OS=Rattus norvegicus OX=10116 GN=Cttn PE=1 SV=1
557	33596	P30835	49.24	2	2	0	1	1	1		85339	ATP-dependent 6-phosphofructokinase liver type OS=Rattus norvegicus OX=10116 GN=Pfkl PE=1 SV=3
557	33763	P47860	49.24	2	2	0	1	1	1		85720	ATP-dependent 6-phosphofructokinase platelet type OS=Rattus norvegicus OX=10116 GN=Pfkp PE=1 SV=2
492	33360	P18420	48.97	7	7	157	2	2	3		29517	Proteasome subunit alpha type-1 OS=Rattus norvegicus OX=10116 GN=Psma1 PE=1 SV=2
471	33764	E9PT85	48.82	2	2	62.6	1	1	2		69589	ATP-dependent DNA helicase 2 subunit 1 OS=Rattus norvegicus OX=10116 GN=Xrcc6 PE=1 SV=1
472	33772	Q4KLH4	47.71	3	3	63.6	1	1	2		58760	Paraspeckle component 1 OS=Rattus norvegicus OX=10116 GN=Pspc1 PE=1 SV=1
478	33330	P97536	47.32	3	3	22000	3	3	18	Acetylation (Protein N-term); Deamidation (NQ); Oxidation (M)	136361	Cullin-associated NEDD8-dissociated protein 1 OS=Rattus norvegicus OX=10116 GN=Cand1 PE=1 SV=1
505	33475	P38650	47.05	0	0	37.7	2	1	2		532256	Cytoplasmic dynein 1 heavy chain 1 OS=Rattus norvegicus OX=10116 GN=Dync1h1 PE=1 SV=1
519	33470	P18163	46.96	1	1	187	1	1	1		78179	Long-chain-fatty-acid--CoA ligase 1 OS=Rattus norvegicus OX=10116 GN=Acsl1 PE=1 SV=1
519	33786	O88813	46.96	1	1	187	1	1	1		76405	Long-chain-fatty-acid--CoA ligase 5 OS=Rattus norvegicus OX=10116 GN=Acsl5 PE=1 SV=1
507	33508	Q62839	46.95	1	1	0	1	1	1		112872	Golgin subfamily A member 2 OS=Rattus norvegicus OX=10116 GN=Golga2 PE=1 SV=4
526	33556	D3ZN76	46.92	1	1	82.2	3	2	3		253290	Protein transport protein sec16 OS=Rattus norvegicus OX=10116 GN=Sec16a PE=1 SV=1
627	33789	G3V817	46.63	1	1	0	1	1	1	Carbamidomethylation	83092	X-ray repair cross-complementing protein 5 OS=Rattus norvegicus OX=10116 GN=Xrcc5 PE=1 SV=1
563	33607	P24050	46.45	6	6	78.6	1	1	1	Carbamidomethylation	22878	40S ribosomal protein S5 OS=Rattus norvegicus OX=10116 GN=Rps5 PE=1 SV=3
335	33492	A0A096MK07	45.86	1	1	20500	2	2	3	Carbamidomethylation; Deamidation (NQ); Oxidation (M)	140254	AlbA_2 domain-containing protein OS=Rattus norvegicus OX=10116 PE=3 SV=1
543	33537	O70351	45.78	8	8	79.1	2	2	2	Oxidation (M)	27246	3-hydroxyacyl-CoA dehydrogenase type-2 OS=Rattus norvegicus OX=10116 GN=Hsd17b10 PE=1 SV=3
552	33495	D3ZVW3	45.73	1	1	149	1	1	1	Carbamidomethylation	126735	Zinc finger CCCH-type-containing 4 OS=Rattus norvegicus OX=10116 GN=Zc3h4 PE=1 SV=2
626	33780	Q5BJT6	45.72	2	2	136	1	1	1		74403	Large subunit GTPase 1 homolog OS=Rattus norvegicus OX=10116 GN=Lsg1 PE=2 SV=1
625	33779	P40112	45.68	8	8	0	1	1	1		22965	Proteasome subunit beta type-3 OS=Rattus norvegicus OX=10116 GN=Psmb3 PE=1 SV=1
500	33365	Q60587	44.84	4	4	186	2	2	2		51414	Trifunctional enzyme subunit beta mitochondrial OS=Rattus norvegicus OX=10116 GN=Hadhb PE=1 SV=1
448	33795	Q64428	44.35	1	1	155	1	1	3		82665	Trifunctional enzyme subunit alpha mitochondrial OS=Rattus norvegicus OX=10116 GN=Hadha PE=1 SV=2
474	33796	Q63532	43.65	5	5	513	1	1	2	Carbamidomethylation	16734	Cornifin-A OS=Rattus norvegicus OX=10116 GN=Sprr1a PE=2 SV=1
420	33366	P63164	43.57	6	6	391	2	2	2		24614	Small nuclear ribonucleoprotein-associated protein N OS=Rattus norvegicus OX=10116 GN=Snrpn PE=2 SV=1
420	33512	P17136	43.57	6	6	391	2	2	2		23656	Small nuclear ribonucleoprotein-associated protein B OS=Rattus norvegicus OX=10116 GN=Snrpb PE=2 SV=2
554	33586	Q9Z0V6	43.03	5	5	0	1	1	1		28295	Thioredoxin-dependent peroxide reductase mitochondrial OS=Rattus norvegicus OX=10116 GN=Prdx3 PE=1 SV=2
631	33807	P0C2X9	42.96	2	2	60.1	1	1	1		61869	Delta-1-pyrroline-5-carboxylate dehydrogenase mitochondrial OS=Rattus norvegicus OX=10116 GN=Aldh4a1 PE=1 SV=1
629	33803	D3ZRS6	42.47	9	9	70.2	1	1	1	Oxidation (M)	20868	Uncharacterized protein OS=Rattus norvegicus OX=10116 PE=4 SV=2
629	33802	Q5RJK5	42.47	9	9	70.2	1	1	1	Oxidation (M)	20811	Chromobox 3 OS=Rattus norvegicus OX=10116 GN=Cbx3 PE=1 SV=1
629	33804	D4A3T3	42.47	9	9	70.2	1	1	1	Oxidation (M)	21404	Chromobox 1 OS=Rattus norvegicus OX=10116 GN=Cbx1 PE=1 SV=1
632	33808	D3ZIJ5	42.12	11	11	104	1	1	1		10091	Dolichol-phosphate mannosyltransferase subunit 3 OS=Rattus norvegicus OX=10116 GN=Dpm3 PE=1 SV=1
633	33812	D3ZKG6	41.7	7	7	131	1	1	1		15591	40S ribosomal protein S17 OS=Rattus norvegicus OX=10116 PE=3 SV=1
633	33811	P04644	41.7	7	7	131	1	1	1		15510	40S ribosomal protein S17 OS=Rattus norvegicus OX=10116 GN=Rps17 PE=1 SV=3
633	33810	D3ZFA8	41.7	7	7	131	1	1	1		15468	40S ribosomal protein S17 OS=Rattus norvegicus OX=10116 GN=LOC100362366 PE=3 SV=1
633	33813	D3ZHU9	41.7	7	7	131	1	1	1		15649	40S ribosomal protein S17 OS=Rattus norvegicus OX=10116 PE=3 SV=3
633	33814	D3ZM01	41.7	7	7	131	1	1	1		15966	Similar to ribosomal protein S17 OS=Rattus norvegicus OX=10116 GN=RGD1562381 PE=3 SV=2
565	33620	F1M9C9	41.08	2	2	96.9	1	1	1		57328	Histidine--tRNA ligase OS=Rattus norvegicus OX=10116 GN=Hars2 PE=1 SV=1
565	33621	Q4QQV4	41.08	2	2	96.9	1	1	1		57360	Histidine--tRNA ligase cytoplasmic OS=Rattus norvegicus OX=10116 GN=Hars PE=1 SV=1
637	33818	Q641Y8	40.86	1	1	72.3	1	1	1		82497	ATP-dependent RNA helicase DDX1 OS=Rattus norvegicus OX=10116 GN=Ddx1 PE=1 SV=1
636	33817	Q6AXT8	40.84	4	4	0	1	1	1	Carbamidomethylation	49890	Splicing factor 3A subunit 2 OS=Rattus norvegicus OX=10116 GN=Sf3a2 PE=2 SV=1
640	33827	D3ZW44	40.19	13	13	52.1	1	1	1		9852	RRM domain-containing protein OS=Rattus norvegicus OX=10116 PE=4 SV=3
642	33830	D3ZYS7	40.11	2	2	0	1	1	1		51787	G3BP stress granule assembly factor 1 OS=Rattus norvegicus OX=10116 GN=G3bp1 PE=1 SV=1
501	33367	P16086	40.06	1	1	311	2	2	2		284636	Spectrin alpha chain non-erythrocytic 1 OS=Rattus norvegicus OX=10116 GN=Sptan1 PE=1 SV=2
392	33280	P48037	40.01	5	5	396	3	3	7		75754	Annexin A6 OS=Rattus norvegicus OX=10116 GN=Anxa6 PE=1 SV=2
641	33829	Q4V8H5	39.97	2	2	0	1	1	1		52555	Aspartyl aminopeptidase OS=Rattus norvegicus OX=10116 GN=Dnpep PE=1 SV=1
387	33480	D3ZUY8	39.71	1	1	0	1	1	2	Carbamidomethylation	107675	AP-2 complex subunit alpha OS=Rattus norvegicus OX=10116 GN=Ap2a1 PE=1 SV=1
643	33831	P02650	39.63	3	3	0	1	1	1		35753	Apolipoprotein E OS=Rattus norvegicus OX=10116 GN=Apoe PE=1 SV=2
547	33562	O35547	39.33	3	3	52.5	2	1	2		79065	Long-chain-fatty-acid--CoA ligase 4 OS=Rattus norvegicus OX=10116 GN=Acsl4 PE=1 SV=2
529	33625	F1LX07	39.28	2	2	54	1	1	2		71917	Solute carrier family 25 member 12 OS=Rattus norvegicus OX=10116 GN=Slc25a12 PE=1 SV=3
529	33832	F1LZW6	39.28	2	2	54	1	1	2		54099	Solute carrier family 25 member 13 OS=Rattus norvegicus OX=10116 GN=Slc25a13 PE=1 SV=2
645	33837	Q4KM65	38.74	4	4	0	1	1	1		26240	Cleavage and polyadenylation specificity factor subunit 5 OS=Rattus norvegicus OX=10116 GN=Nudt21 PE=2 SV=1
475	33844	B5DEQ4	38.5	4	4	0	1	1	2		25352	RCG27500 isoform CRA_c OS=Rattus norvegicus OX=10116 GN=Snrpb2 PE=1 SV=1
475	33845	Q5U214	38.5	3	3	0	1	1	2		31176	U1 small nuclear ribonucleoprotein A OS=Rattus norvegicus OX=10116 GN=Snrpa PE=1 SV=1
449	33847	Q499N3	38.25	3	3	0	2	2	3		47225	WD repeat-containing protein 18 OS=Rattus norvegicus OX=10116 GN=Wdr18 PE=2 SV=1
487	33374	O88453	38.05	2	2	3400	2	2	3	Oxidation (M)	104567	Scaffold attachment factor B1 OS=Rattus norvegicus OX=10116 GN=Safb PE=1 SV=2
650	33849	Q9JHF3	38.04	7	7	81.7	1	1	1		17273	Prostaglandin E synthase OS=Rattus norvegicus OX=10116 GN=Ptges PE=1 SV=1
652	33854	F1LM66	37.09	1	1	285	1	1	1		109347	116 kDa U5 small nuclear ribonucleoprotein component OS=Rattus norvegicus OX=10116 GN=Eftud2 PE=1 SV=2
653	33856	P23928	36.92	6	6	0	1	1	1	Acetylation (Protein N-term)	20089	Alpha-crystallin B chain OS=Rattus norvegicus OX=10116 GN=Cryab PE=1 SV=1
566	33628	Q64654	36.83	2	2	0	1	1	1		56707	Lanosterol 14-alpha demethylase OS=Rattus norvegicus OX=10116 GN=Cyp51a1 PE=1 SV=1
489	33471	Q9WVC0	36.66	4	4	74.6	2	2	2		50508	Septin-7 OS=Rattus norvegicus OX=10116 GN=Septin7 PE=1 SV=1
489	33862	A0A0U1RRT8	36.66	2	2	74.6	1	1	1		49409	Septin OS=Rattus norvegicus OX=10116 GN=Sept6 PE=1 SV=1
489	33863	B0BNF1	36.66	2	2	74.6	1	1	1		51252	Septin-8 OS=Rattus norvegicus OX=10116 GN=Septin8 PE=1 SV=1
489	33573	D3ZHG7	36.66	2	2	74.6	1	1	1		51448	Septin OS=Rattus norvegicus OX=10116 GN=Sept14 PE=3 SV=1
489	33574	Q5PQK1	36.66	2	2	74.6	1	1	1		53039	Septin-10 OS=Rattus norvegicus OX=10116 GN=Septin10 PE=1 SV=1
654	33857	P52296	36.6	1	1	0	1	1	1		97124	Importin subunit beta-1 OS=Rattus norvegicus OX=10116 GN=Kpnb1 PE=1 SV=1
655	33858	B2RZ72	36.58	7	7	0	1	1	1		19667	Actin-related protein 2/3 complex subunit 4 OS=Rattus norvegicus OX=10116 GN=Arpc4 PE=1 SV=1
508	33511	Q5RKI0	36.43	2	2	202	1	1	1		66182	WD repeat-containing protein 1 OS=Rattus norvegicus OX=10116 GN=Wdr1 PE=1 SV=3
544	33538	F7FJR8	36.18	2	2	484	2	2	2		87747	LAS1-like ribosome biogenesis factor OS=Rattus norvegicus OX=10116 GN=Las1l PE=1 SV=1
657	33867	Q9R012	36.14	1	1	1900	1	1	1	Carbamidomethylation; Acetylation (Protein N-term); Deamidation (NQ)	77920	Serine/threonine-protein kinase PLK2 OS=Rattus norvegicus OX=10116 GN=Plk2 PE=1 SV=1
658	33871	D3ZH41	35.62	3	3	97	1	1	1		36316	Cytoskeleton-associated protein 4 OS=Rattus norvegicus OX=10116 GN=Ckap4 PE=1 SV=2
569	33503	Q5XIT9	35.61	1	1	0	1	1	1		61517	Methylcrotonoyl-CoA carboxylase beta chain mitochondrial OS=Rattus norvegicus OX=10116 GN=Mccc2 PE=2 SV=1
567	33633	Q1JU68	35.61	1	1	77.7	1	1	1		163196	Eukaryotic translation initiation factor 3 subunit A OS=Rattus norvegicus OX=10116 GN=Eif3a PE=2 SV=2
577	33873	Q9JM53	35.22	2	2	87.5	1	1	2		66723	Apoptosis-inducing factor 1 mitochondrial OS=Rattus norvegicus OX=10116 GN=Aifm1 PE=1 SV=1
659	33874	A0A0G2JX93	35.21	1	1	52.4	1	1	1		125241	Signal transducer and activator of transcription OS=Rattus norvegicus OX=10116 GN=Stat1 PE=1 SV=1
660	33887	P34067	34.9	4	4	53.1	1	1	1		29197	Proteasome subunit beta type-4 OS=Rattus norvegicus OX=10116 GN=Psmb4 PE=1 SV=2
496	33636	F1LVV4	34.68	3	3	258	1	1	1		46652	Regulator of chromosome condensation 2 OS=Rattus norvegicus OX=10116 GN=Rcc2 PE=1 SV=1
661	33888	Q9WV25	34.65	2	2	66.8	1	1	1		60249	Poly(U)-binding-splicing factor PUF60 OS=Rattus norvegicus OX=10116 GN=Puf60 PE=2 SV=2
531	33640	G3V6T1	34.61	1	1	56.6	1	1	2		138360	Coatomer subunit alpha OS=Rattus norvegicus OX=10116 GN=Copa PE=1 SV=1
662	33889	B5DEH2	34.18	4	4	0	1	1	1		37710	Erlin-2 OS=Rattus norvegicus OX=10116 GN=Erlin2 PE=1 SV=1
662	33890	B1WBY7	34.18	3	3	0	1	1	1		39266	ER lipid raft-associated 1 OS=Rattus norvegicus OX=10116 GN=Erlin1 PE=1 SV=1
589	33986	D3ZVQ1	33.69	1	1	1410	1	1	2	Oxidation (M)	72139	Centrosomal protein 72 OS=Rattus norvegicus OX=10116 GN=Cep72 PE=4 SV=1
665	33902	P00502	33.53	3	3	418	1	1	1		25607	Glutathione S-transferase alpha-1 OS=Rattus norvegicus OX=10116 GN=Gsta1 PE=1 SV=3
665	33901	Q4FZZ3	33.53	3	3	418	1	1	1		25569	Glutathione transferase OS=Rattus norvegicus OX=10116 GN=Gsta5 PE=2 SV=1
665	33900	P04903	33.53	3	3	418	1	1	1		25559	Glutathione S-transferase alpha-2 OS=Rattus norvegicus OX=10116 GN=Gsta2 PE=1 SV=2
663	33896	A0A0G2JXF0	33.34	15	15	0	1	1	1		11801	Ig-like domain-containing protein OS=Rattus norvegicus OX=10116 PE=1 SV=1
663	33897	A0A0G2K3L5	33.34	14	14	0	1	1	1		12838	Ig-like domain-containing protein OS=Rattus norvegicus OX=10116 PE=4 SV=1
384	33907	A0A0G2JSI4	32.75	1	1	1710	1	1	3		99387	Adhesion G protein-coupled receptor E5 OS=Rattus norvegicus OX=10116 GN=Adgre5 PE=1 SV=1
666	33903	Q5XIW8	32.54	1	1	0	1	1	1	Carbamidomethylation	91011	U4/U6.U5 tri-snRNP-associated protein 1 OS=Rattus norvegicus OX=10116 GN=Sart1 PE=1 SV=1
509	33517	P51111	32.49	0	0	352	1	1	1		343761	Huntingtin OS=Rattus norvegicus OX=10116 GN=Htt PE=1 SV=1
582	33927	P62944	32.03	1	1	0	1	1	1		104553	AP-2 complex subunit beta OS=Rattus norvegicus OX=10116 GN=Ap2b1 PE=1 SV=1
669	33931	P05964	31.44	9	9	289	1	1	1		10035	Protein S100-A6 OS=Rattus norvegicus OX=10116 GN=S100a6 PE=1 SV=3
670	33933	D4AEJ0	31.19	5	5	0	1	1	1		44274	Uncharacterized protein OS=Rattus norvegicus OX=10116 PE=3 SV=2
671	33937	M0RE01	31.15	3	3	0	1	1	1		36899	Leukocyte elastase inhibitor A-like OS=Rattus norvegicus OX=10116 GN=LOC102553010 PE=3 SV=1
671	33938	Q6AYF8	31.15	3	3	0	1	1	1		42302	RCG43931 OS=Rattus norvegicus OX=10116 GN=Serpinb9 PE=1 SV=1
671	33656	F7F6T5	31.15	3	3	0	1	1	1		42688	Serine (or cysteine) peptidase inhibitor clade B member 6b OS=Rattus norvegicus OX=10116 GN=Serpinb6b PE=1 SV=1
671	33939	F8WGA3	31.15	3	3	0	1	1	1		42604	Serine (or cysteine) peptidase inhibitor clade B member 1b OS=Rattus norvegicus OX=10116 GN=Serpinb1b PE=3 SV=3
671	33941	Q4G075	31.15	3	3	0	1	1	1		42727	Leukocyte elastase inhibitor A OS=Rattus norvegicus OX=10116 GN=Serpinb1a PE=1 SV=1
671	33940	Q6P9U0	31.15	3	3	0	1	1	1		43019	Serine (Or cysteine) peptidase inhibitor clade B member 6a OS=Rattus norvegicus OX=10116 GN=Serpinb6a PE=1 SV=1
671	33942	G3V7A3	31.15	2	2	0	1	1	1		45919	Serine (Or cysteine) peptidase inhibitor clade I member 2 OS=Rattus norvegicus OX=10116 GN=Serpini2 PE=3 SV=1
584	33943	D4AD50	31.12	2	2	19000	1	1	2	Deamidation (NQ)	56372	Oogenesin 1 OS=Rattus norvegicus OX=10116 GN=Oog1 PE=3 SV=3
571	33518	D3ZJ92	30.98	1	1	0	1	1	1		108473	Pre-mRNA processing factor 40 homolog A (Yeast) (Predicted) OS=Rattus norvegicus OX=10116 GN=Prpf40a PE=1 SV=1
672	33946	D4ABL9	30.94	2	2	760	1	1	1	Deamidation (NQ)	69954	Coiled-coil domain containing 151 OS=Rattus norvegicus OX=10116 GN=Ccdc151 PE=1 SV=2
540	33527	Q6IRJ7	30.91	4	4	73.7	2	2	2	Carbamidomethylation	50019	Annexin OS=Rattus norvegicus OX=10116 GN=Anxa7 PE=1 SV=1
676	33956	P04961	30.91	3	3	0	1	1	1		28749	Proliferating cell nuclear antigen OS=Rattus norvegicus OX=10116 GN=Pcna PE=1 SV=1
678	33970	Q62950	30.87	1	1	157	1	1	1		62196	Dihydropyrimidinase-related protein 1 OS=Rattus norvegicus OX=10116 GN=Crmp1 PE=1 SV=1
673	33950	Q6AXV2	30.45	2	2	0	1	1	1	Deamidation (NQ); Oxidation (M)	52148	Tektin-4 OS=Rattus norvegicus OX=10116 GN=Tekt4 PE=2 SV=1
674	33951	Q5XFW8	30.3	3	3	74.9	1	1	1		35548	Protein SEC13 homolog OS=Rattus norvegicus OX=10116 GN=Sec13 PE=1 SV=1
675	33953	Q3MID3	30.17	2	2	12900	1	1	1	Deamidation (NQ)	56556	ADP-ribosylation factor GTPase-activating protein 2 OS=Rattus norvegicus OX=10116 GN=Arfgap2 PE=1 SV=1
574	33797	E9PU28	30.12	2	2	0	1	1	1		55815	Inosine-5'-monophosphate dehydrogenase 2 OS=Rattus norvegicus OX=10116 GN=Impdh2 PE=1 SV=1
586	33957	M0RB80	29.85	4	4	1190	1	1	2		20910	Phosphatidylethanolamine-binding protein 2 OS=Rattus norvegicus OX=10116 GN=Pbp2 PE=1 SV=1
677	33958	P33124	29.75	1	1	0	1	1	1		78180	Long-chain-fatty-acid--CoA ligase 6 OS=Rattus norvegicus OX=10116 GN=Acsl6 PE=1 SV=1
503	33473	Q00981	29.66	7	7	66.6	2	2	2	Carbamidomethylation	24838	Ubiquitin carboxyl-terminal hydrolase isozyme L1 OS=Rattus norvegicus OX=10116 GN=Uchl1 PE=1 SV=2
480	33663	Q4KLH6	29.62	1	1	269000	1	1	12		161000	Centrosomal protein of 162 kDa OS=Rattus norvegicus OX=10116 GN=Cep162 PE=1 SV=2
588	33966	F1LP71	29.36	1	1	968	1	1	2	Deamidation (NQ); Oxidation (M)	86629	Phosphoinositide 5-phosphatase OS=Rattus norvegicus OX=10116 GN=LOC103689941 PE=3 SV=3
588	33967	D4A2N2	29.36	1	1	968	1	1	2	Deamidation (NQ); Oxidation (M)	104412	Phosphoinositide 5-phosphatase OS=Rattus norvegicus OX=10116 GN=Inpp5b PE=1 SV=2
679	33875	D4AEH9	29.31	1	1	0	1	1	1		174331	4-alpha-glucanotransferase OS=Rattus norvegicus OX=10116 GN=Agl PE=1 SV=1
680	33976	D3ZKR8	29.24	13	13	538	1	1	1		7929	Protein kish OS=Rattus norvegicus OX=10116 GN=Tmem167a PE=3 SV=2
683	33852	D4AEJ5	28.92	1	1	296	1	1	1	Deamidation (NQ)	133051	Similar to BH3-only member B protein (Predicted) OS=Rattus norvegicus OX=10116 GN=Wwc2 PE=4 SV=1
525	33547	Q01205	28.88	4	4	124	3	2	3		48925	Dihydrolipoyllysine-residue succinyltransferase component of 2-oxoglutarate dehydrogenase complex mitochondrial OS=Rattus norvegicus OX=10116 GN=Dlst PE=1 SV=2
684	33981	Q66HG8	28.78	2	2	53.3	1	1	1		65588	Protein Red OS=Rattus norvegicus OX=10116 GN=Ik PE=1 SV=1
513	33877	D3ZVI2	28.44	0	0	0	1	1	1		263334	Transcription activation suppressor family member 2 OS=Rattus norvegicus OX=10116 GN=Tasor2 PE=1 SV=3
579	33906	D4A961	28.43	3	3	42	1	1	1		33499	Solute carrier family 25 member 48 OS=Rattus norvegicus OX=10116 GN=Slc25a48 PE=3 SV=3
579	33984	P97521	28.43	3	3	42	1	1	1		33154	Mitochondrial carnitine/acylcarnitine carrier protein OS=Rattus norvegicus OX=10116 GN=Slc25a20 PE=1 SV=1
590	33997	F1M9T2	28.13	1	1	2050	1	1	2	Deamidation (NQ)	90012	Poly [ADP-ribose] polymerase OS=Rattus norvegicus OX=10116 GN=Parp8 PE=4 SV=2
686	34000	D3Z8R9	27.91	2	2	0	1	1	1	Deamidation (NQ)	72779	Nuclear RNA export factor 2 OS=Rattus norvegicus OX=10116 GN=Nxf2 PE=3 SV=3
592	34007	D3ZTF1	27.71	1	1	0	1	1	1		79024	Solute carrier family 4 member 1 adaptor protein OS=Rattus norvegicus OX=10116 GN=Slc4a1ap PE=1 SV=3
687	34006	P62836	27.67	6	6	0	1	1	1		20987	Ras-related protein Rap-1A OS=Rattus norvegicus OX=10116 GN=Rap1a PE=1 SV=1
687	34005	Q62636	27.67	6	6	0	1	1	1		20798	Ras-related protein Rap-1b OS=Rattus norvegicus OX=10116 GN=Rap1b PE=1 SV=2
514	33930	F1M8G6	27.59	0	0	509	1	1	2		351898	DNA polymerase zeta catalytic subunit OS=Rattus norvegicus OX=10116 GN=Rev3l PE=3 SV=1
424	33925	Q62651	27.58	3	3	2330	1	1	3	Deamidation (NQ)	36172	Delta(3 5)-Delta(2 4)-dienoyl-CoA isomerase mitochondrial OS=Rattus norvegicus OX=10116 GN=Ech1 PE=1 SV=2
695	34074	D3ZKX9	27.3	1	1	59.2	1	1	1	Carbamidomethylation	80440	Hydroperoxide isomerase ALOXE3 OS=Rattus norvegicus OX=10116 GN=Aloxe3 PE=1 SV=1
593	34018	Q99MZ8	27.26	5	5	33.8	1	1	1		29970	LIM and SH3 domain protein 1 OS=Rattus norvegicus OX=10116 GN=Lasp1 PE=1 SV=1
690	34020	P55051	27.18	7	7	443	1	1	1		14864	Fatty acid-binding protein brain OS=Rattus norvegicus OX=10116 GN=Fabp7 PE=1 SV=2
486	33919	Q5JCS6	27.15	0	0	7440	1	1	3		189652	Signal-induced proliferation-associated 1-like protein 2 OS=Rattus norvegicus OX=10116 GN=Sipa1l2 PE=1 SV=1
535	33935	D3ZAI0	27.11	1	1	119	1	1	2		118234	U2 snRNP-associated SURP domain-containing OS=Rattus norvegicus OX=10116 GN=U2surp PE=1 SV=1
691	34021	D4A7V8	27.1	3	3	0	1	1	1		44237	Uncharacterized protein RGD1562464_predicted OS=Rattus norvegicus OX=10116 GN=Vsig8 PE=4 SV=1
510	33551	A0A0G2JTH9	27.08	1	1	32100	1	1	2	Deamidation (NQ)	100248	LRRGT00097 OS=Rattus norvegicus OX=10116 GN=LOC499407 PE=4 SV=1
410	33549	D4ADZ6	27.01	0	0	1720	1	1	3		220226	Helicase with zinc finger OS=Rattus norvegicus OX=10116 GN=Helz PE=1 SV=1
692	34026	M0RBK1	27	4	4	52.7	1	1	1	Carbamidomethylation	34852	Ribose-phosphate diphosphokinase OS=Rattus norvegicus OX=10116 GN=Prps1l1 PE=3 SV=1
692	34025	A0A0G2JSV3	27	4	4	52.7	1	1	1	Carbamidomethylation	34806	Ribose-phosphate diphosphokinase OS=Rattus norvegicus OX=10116 GN=LOC314140 PE=1 SV=1
692	34024	P60892	27	4	4	52.7	1	1	1	Carbamidomethylation	34834	Ribose-phosphate pyrophosphokinase 1 OS=Rattus norvegicus OX=10116 GN=Prps1 PE=1 SV=2
692	34023	P09330	27	4	4	52.7	1	1	1	Carbamidomethylation	34813	Ribose-phosphate pyrophosphokinase 2 OS=Rattus norvegicus OX=10116 GN=Prps2 PE=1 SV=3
585	33947	P43278	26.97	5	5	100	1	1	1		20885	Histone H1.0 OS=Rattus norvegicus OX=10116 GN=H1-0 PE=2 SV=2
693	34027	Q66HR2	26.89	6	6	62.9	1	1	1		30004	Microtubule-associated protein RP/EB family member 1 OS=Rattus norvegicus OX=10116 GN=Mapre1 PE=1 SV=3
694	34031	D4A7G9	26.84	8	8	320	1	1	1	Deamidation (NQ)	21903	Similar to chromosome 1 open reading frame 50 OS=Rattus norvegicus OX=10116 GN=RGD1564804 PE=1 SV=1
484	33882	O35831	26.76	3	3	1180	2	1	2		59432	Cyclin-dependent kinase 17 OS=Rattus norvegicus OX=10116 GN=Cdk17 PE=1 SV=1
696	34331	O35776	26.23	1	1	1030	1	1	1		63534	Hyaluronan synthase 2 OS=Rattus norvegicus OX=10116 GN=Has2 PE=2 SV=1
596	34088	O35783	26.02	2	2	97.2	1	1	1		36997	Calumenin OS=Rattus norvegicus OX=10116 GN=Calu PE=1 SV=1
